# Supplementary material for: Transcriptomics-Based Drug Repurposing Approach Identifies Novel Drugs against Sorafenib-Resistant Hepatocellular Carcinoma
Source: Cancers (Basel). 2020 Sep 23;12(10):2730. doi: 10.3390/cancers12102730 (PMC7598246; doi:10.3390/cancers12102730)
Supplement: Supplementary file 1 [file cancers-12-02730-s001.zip]

Archive with 7 entries (7 files):
- .DS_Store
- cancers-887161 Supplementary Figure S1-S6-proofread.pdf
- Figure S7-Uncropped Western Blots.pdf
- Table S1.xlsx
- Table S2.xlsx
- Table S3.xlsx
- Table S4.xlsx
