# Supplementary material for: Transcriptomics-Based Drug Repurposing Approach Identifies Novel Drugs against Sorafenib-Resistant Hepatocellular Carcinoma
Source: Cancers (Basel). 2020 Sep 23;12(10):2730. doi: 10.3390/cancers12102730 (PMC7598246; doi:10.3390/cancers12102730)
Supplement: Supplementary file 1 [file cancers-12-02730-s001.zip › Table S1.xlsx]

## Sheet: Sheet1
Table S1. Gene expression signature of sorafenib resistance in HCC tumors cells. A) Comparisons were made between sorafenib-resistant Clone A7 (Huh-R-A7) vs. parental Huh7 (Huh7-S) cell for differential expression analysis (adjusted p<0.0001). B) The top five enriched Gene Ontology (GO) molecular functions, biological processes and cellular components for the up- and down-regulated differentially…
A) Huh7-R-A7 vs. Huh7-S Differentially Expressed Genes				B) Enriched Gene Ontology (GO) Molecular Functions, Biological Processes and Cellular Components
Gene symbol	Fold change	log(FC)	adj.pval	Up-regulated genes:
A1CF	0.232838	-0.632946	1.23663e-06	Category	ID	Name	q-value FDR B&H	Hit Count in Query List
ABCB6	0.232774	-0.633066	8.17544e-08	GO: Molecular Function	GO:0008194	UDP-glycosyltransferase activity	0.02927	10
ABRACL	3.92502	0.593842	1.38702e-06	GO: Molecular Function	GO:0015020	glucuronosyltransferase activity	0.03329	7
ACSL5	3.18877	0.503623	0.000351123	GO: Molecular Function	GO:0008120	ceramide glucosyltransferase activity	0.03329	2
ADA	4.33641	0.63713	2.40937e-08	GO: Molecular Function	GO:1990698	palmitoleoyltransferase activity	0.03329	2
ADH6	0.161656	-0.791408	4.43207e-06	GO: Molecular Function	GO:0005518	collagen binding	0.04181	6
ADM	3.25126	0.512052	3.50881e-09	GO: Biological Process	GO:0042127	regulation of cell proliferation	4.251e-05	49
AFP	0.113212	-0.946107	1.00336e-05	GO: Biological Process	GO:0006952	defense response	0.0001148	47
AGMAT	0.07158	-1.14521	3.73193e-06	GO: Biological Process	GO:0022617	extracellular matrix disassembly	0.0002408	10
AGMO	0.0627866	-1.20213	5.90815e-06	GO: Biological Process	GO:0030155	regulation of cell adhesion	0.0002408	27
AGR2	37.9125	1.57878	1.6567e-07	GO: Biological Process	GO:0009611	response to wounding	0.0002915	32
AGXT2	0.225531	-0.646793	3.67406e-07	GO: Cellular Component	GO:0005615	extracellular space	0.0001828	41
AKAP12	7.58579	0.880001	3.63334e-05	GO: Cellular Component	GO:0044420	extracellular matrix component	0.002258	10
AKR1B1	5.18269	0.714555	5.88241e-07	GO: Cellular Component	GO:0009986	cell surface	0.004268	26
AKR1C3	4.71089	0.673103	8.68016e-05	GO: Cellular Component	GO:0044217	other organism part	0.01306	4
ALPK2	7.85766	0.895293	3.79096e-07	GO: Cellular Component	GO:0044216	other organism cell	0.01306	4
AMBP	0.00860386	-2.06531	2.97692e-09	Down-regulated genes:
ANGPTL3	0.0190416	-1.7203	1.80712e-07	Category	ID	Name	q-value FDR B&H	Hit Count in Query List
ANO4	0.228474	-0.641164	2.35772e-06	GO: Molecular Function	GO:0004867	serine-type endopeptidase inhibitor activity	0.001132	7
ANXA4	4.86621	0.687191	9.79751e-05	GO: Molecular Function	GO:0004857	enzyme inhibitor activity	0.001362	12
ANXA8L1	16.6643	1.21979	2.3329e-08	GO: Molecular Function	GO:0030414	peptidase inhibitor activity	0.002749	8
ANXA8L2	13.3096	1.12417	3.05012e-07	GO: Molecular Function	GO:0061134	peptidase regulator activity	0.008244	8
ANXA9	0.185643	-0.731322	2.23168e-05	GO: Molecular Function	GO:0004866	endopeptidase inhibitor activity	0.008244	7
AOX1	7.07681	0.849838	2.65548e-08	GO: Biological Process	GO:0055088	lipid homeostasis	8.543e-05	9
APOA2	0.0842021	-1.07468	2.55738e-05	GO: Biological Process	GO:0006639	acylglycerol metabolic process	8.543e-05	9
APOB	0.105345	-0.977384	0.000378145	GO: Biological Process	GO:0006638	neutral lipid metabolic process	8.543e-05	9
APOH	0.0997458	-1.00111	0.000241985	GO: Biological Process	GO:0042632	cholesterol homeostasis	0.0002186	7
ARAP2	3.03417	0.482039	1.97329e-09	GO: Biological Process	GO:0055092	sterol homeostasis	0.0002186	7
AREG	3.32728	0.522061	7.44618e-05	GO: Cellular Component	GO:0060205	cytoplasmic vesicle lumen	0.0002759	7
ARHGAP10	3.67031	0.564702	8.77557e-07	GO: Cellular Component	GO:0031983	vesicle lumen	0.0002759	7
ARHGAP31	4.09823	0.612596	5.95292e-07	GO: Cellular Component	GO:1990777	lipoprotein particle	0.0002759	5
ARHGDIB	3.93564	0.595016	4.47901e-05	GO: Cellular Component	GO:0034358	plasma lipoprotein particle	0.0002759	5
ARL14	4.24363	0.627738	5.35526e-07	GO: Cellular Component	GO:0032994	protein-lipid complex	0.0002827	5
ARL2BP	3.04154	0.483093	6.08627e-06
ARL5B	3.49599	0.54357	1.76766e-05
ARL6IP5	3.91605	0.592848	1.18333e-05
ARMCX1	3.45935	0.538994	6.20064e-06
ASGR2	0.0539887	-1.2677	6.03724e-07
ASPH	3.30076	0.518614	0.00010152
ATF7IP2	0.211159	-0.675391	3.3167e-07
ATP2B4	8.99111	0.953814	1.80892e-06
AXL	15.9867	1.20376	1.76685e-06
B3GALT1	0.212024	-0.673615	0.000790684
B3GNT5	3.39968	0.531438	2.25065e-06
B4GALNT2	3.04576	0.483695	9.91754e-05
BBX	3.92203	0.593511	6.6953e-06
BCAM	0.138101	-0.859802	3.19745e-08
BIRC3	30.9078	1.49007	3.06238e-09
C12orf39	6.05741	0.782287	3.99125e-05
C15orf41	3.16367	0.500191	0.000853214
C4BPA	4.54979	0.657991	0.000668622
C4BPB	5.17479	0.713893	8.90828e-08
CAPN2	14.8614	1.17206	7.51153e-11
CAV1	5.01935	0.700647	4.59711e-06
CD109	43.4294	1.63778	8.85381e-12
CD44	17.0815	1.02144	0.000346022
CD47	11.7843	1.07131	2.3032e-08
CD55	11.8902	1.07519	6.19805e-08
CD68	17.9984	1.25523	0.000338603
CDA	6.40767	0.8067	4.37035e-07
CDC42EP3	5.53813	0.743363	1.04848e-05
CDCA7	0.196132	-0.707451	8.09639e-06
CHML	3.42998	0.535292	2.11343e-05
CITED2	3.534	0.548266	5.72217e-08
CLEC2B	7.24156	0.859832	2.52364e-09
CLIP4	3.12012	0.494171	1.85199e-06
CLRN3	0.236301	-0.626534	3.1068e-05
CLU	0.15655	-0.805346	1.64577e-05
COL12A1	52.2225	1.71786	3.61221e-10
CORO2A	0.202965	-0.69258	1.61032e-07
COTL1	9.16923	0.962333	9.50035e-05
CPA4	3.27933	0.515785	1.86929e-05
CPB2	0.126894	-0.896558	0.000214371
CPE	9.20808	0.964169	8.2426e-08
CPN1	0.202487	-0.693603	4.97407e-06
CPT1A	4.10448	0.613258	4.92977e-06
CTSL2	0.218863	-0.659828	2.52217e-08
CTSS	3.97788	0.599652	4.62208e-06
CXCL5	73.0392	1.86356	1.03757e-06
CXorf22	0.223152	-0.651399	4.79627e-08
CYP1B1	99.6074	1.875	7.79211e-10
CYP2B6	7.30103	0.863384	1.21484e-06
CYP2S1	6.73044	0.828043	1.31645e-08
DAB2	4.67381	0.669671	0.000150664
DCBLD1	4.75518	0.677167	2.85783e-07
DCBLD2	6.3291	0.801342	6.10746e-06
DEFB1	11.39	1.05652	1.09105e-05
DGKK	0.0381255	-1.41878	1.80068e-05
DHX32	4.2981	0.633277	5.69018e-06
DIO2	8.7404	0.941532	2.7786e-07
DNASE2	3.14509	0.497633	8.72213e-07
DPP4	6.61894	0.820788	0.000418985
DPYSL2	3.10824	0.492515	3.4548e-05
DPYSL3	8.20328	0.913987	7.33577e-05
DSTN	3.44022	0.536586	3.49662e-10
DUOXA2	3.43331	0.535713	0.000441196
DUSP6	0.132448	-0.877954	1.28017e-09
DZIP1	5.5902	0.747427	6.67622e-08
E2F8	0.200865	-0.697095	1.46709e-06
EDIL3	66.9819	1.82596	8.12173e-10
ELFN1	0.119875	-0.921272	0.000991471
EMP1	5.09895	0.707481	2.67354e-06
EMP3	9.48074	0.976842	5.05195e-08
EPB41L4A	4.41312	0.644746	1.37611e-08
EPHA5	4.85611	0.686288	4.45327e-08
ETFB	0.220248	-0.657088	9.86212e-06
ETS1	5.32507	0.726325	5.362e-08
EXPH5	3.34174	0.523973	0.000426378
EYA4	3.6331	0.560277	0.000570145
F2RL1	7.88002	0.896528	1.01983e-08
F2RL2	0.212716	-0.6722	1.59042e-06
F3	3.85652	0.586196	2.69094e-06
F5	0.183112	-0.737283	0.000265211
FABP1	0.172265	-0.763803	3.71424e-10
FAM129A	3.35358	0.525508	5.83662e-07
FAM151A	0.213543	-0.670514	6.2453e-05
FANCD2	0.195305	-0.709287	3.48388e-08
FBN1	6.80974	0.833131	0.000145171
FBN2	304.332	2.48335	1.92288e-13
FBXO16	3.21696	0.507446	3.56991e-09
FGFR4	0.215461	-0.666631	1.89936e-08
FIG4	3.31728	0.520782	1.89309e-07
FLNC	5.44828	0.736259	2.71441e-05
FOSL2	3.05887	0.485561	6.3502e-07
FRAS1	0.0456355	-1.3407	8.54308e-07
FRMD6	3.10071	0.491462	0.000858575
FRY	0.141974	-0.847791	3.55208e-10
FST	0.119543	-0.922476	0.000596142
FZD3	8.14831	0.911067	2.05806e-10
GABRA2	0.116653	-0.933103	3.71067e-06
GABRB1	0.224845	-0.648118	0.000290527
GALNT2	3.57936	0.553805	9.52417e-05
GALNT5	0.233825	-0.631109	2.32e-05
GALNT7	6.68765	0.825274	8.98686e-07
GAS2	0.224315	-0.649141	4.79652e-06
GAS2L3	0.177908	-0.749806	3.69161e-06
GATM	0.0670509	-1.1736	5.46321e-05
GBA3	0.111321	-0.953422	3.5429e-05
GBP1	9.49324	0.977414	3.67726e-06
GBP3	20.0343	1.30177	1.05421e-09
GLDC	0.183595	-0.736139	9.34053e-10
GLIPR1	17.4385	1.24151	0.000124543
GOLM1	6.58143	0.81832	5.25838e-06
GPC3	0.194899	-0.71019	0.000178687
GPD1L	3.90683	0.591825	1.48832e-07
GPX8	13.0339	1.11508	4.56468e-07
HAS2	5.94015	0.773798	0.000503326
HAVCR1	3.05845	0.485501	0.000749215
HHLA2	4.36082	0.639568	0.000432267
HIVEP2	3.41314	0.533154	1.79343e-06
HK1	4.29393	0.632855	1.66576e-08
HKDC1	3.73291	0.572047	3.40451e-07
HPGD	9.11852	0.959924	0.000834866
IDS	16.2729	1.21147	1.13234e-07
IFI6	3.8328	0.583517	0.000949448
IFITM2	3.80343	0.580175	2.45537e-07
IFITM3	3.69225	0.567291	5.17086e-05
IFITM4P	3.12863	0.495144	8.47773e-05
IFNGR1	6.49532	0.8126	5.34847e-06
IGF1R	4.42937	0.646342	6.45398e-06
IGFBP3	3.58532	0.554527	1.42121e-07
IGFBP4	5.49493	0.739962	1.02033e-06
IL17RB	0.175033	-0.75688	3.87505e-07
IL1A	5.11772	0.709076	5.7068e-07
IL31RA	3.28615	0.516688	1.38664e-05
INHBB	3.12055	0.494231	5.595e-05
IRAK3	15.2686	1.1838	9.13464e-08
ITIH2	0.0259252	-1.58628	0.000253184
JUP	3.82935	0.583125	2.95707e-05
KDM5B	5.42003	0.734001	1.30492e-06
KIF15	0.242138	-0.615937	9.31603e-06
KLB	0.174561	-0.758054	2.46478e-06
KLRC2	6.49172	0.81236	3.15034e-07
KLRC3	7.03573	0.847309	6.15036e-05
KYNU	37.7865	1.57734	4.55541e-10
LACC1	3.79816	0.579573	3.57822e-08
LAD1	3.99972	0.60203	1.0426e-06
LAMA3	3.30305	0.518916	0.000650572
LGALS3BP	12.2763	1.08907	1.32296e-06
LGMN	3.53424	0.548296	6.59007e-06
LGR5	0.125556	-0.901163	9.55892e-07
LGSN	4.72987	0.674849	0.000164519
LIMA1	14.7169	1.16782	2.43548e-07
LIN7A	0.0736842	-1.13263	1.20071e-09
LINC00351	0.0849937	-1.07061	3.97823e-06
LIPC	0.152164	-0.817688	3.00104e-05
LOC100506100	0.149747	-0.824642	4.29703e-06
LOC100506178	3.65862	0.563317	7.10624e-07
LOC100506352	4.98433	0.697607	1.73053e-05
LOC92249	12.7251	1.10466	1.8175e-09
LOX	20.8417	1.31893	1.79706e-05
LOXL4	0.228141	-0.641796	8.81132e-07
LRP12	0.216915	-0.663711	4.32206e-05
LUM	11.987	1.07871	2.3786e-08
MAGEC2	66.9355	1.82566	7.63614e-11
MAML2	3.98699	0.600645	4.81769e-07
MAP1A	0.24433	-0.612024	1.98812e-05
MAP1B	28.9181	1.46117	1.40254e-09
MAP7D3	6.0064	0.778614	3.62253e-08
MBL2	0.185514	-0.731623	6.42586e-06
MBNL3	0.0401126	-1.39672	1.07972e-07
MCM2	0.242037	-0.616118	1.01198e-06
MCM5	0.189609	-0.722141	3.10057e-07
MCM6	0.117448	-0.930153	4.19058e-08
MEP1A	0.0959482	-1.01796	5.70658e-08
METTL7B	0.148435	-0.828465	1.50227e-06
MFGE8	5.17551	0.713953	1.62141e-07
MICB	3.85872	0.582482	8.543e-06
MIR122	0.218711	-0.660129	3.02558e-05
MIR573	0.176826	-0.752455	6.42451e-05
MIR614	32.5052	1.51195	5.43242e-07
MITF	4.61938	0.664584	4.88791e-07
MMP16	0.170873	-0.767325	8.41218e-09
MTTP	0.00999762	-2.0001	4.58029e-12
MVP	3.8855	0.589447	2.35074e-09
MXD4	3.44236	0.536857	1.8869e-05
MYL9	6.81399	0.833402	6.11773e-06
MYOF	24.8711	1.3957	2.98117e-07
NAA11	0.0789619	-1.10258	1.97953e-05
NAV3	4.50398	0.653596	1.13594e-05
NBEA	3.29185	0.51744	1.72291e-07
NEBL	3.8124	0.581199	1.65196e-08
NES	0.117253	-0.930875	7.2044e-06
NFKBIZ	3.21674	0.507416	1.70926e-08
NPR2	0.170933	-0.767175	2.99531e-06
NR6A1	0.107775	-0.96748	2.39243e-10
NRK	5.9233	0.772563	6.57187e-06
NTN4	7.67784	0.885239	0.000596883
NTS	0.0345206	-1.46192	0.000542251
NUAK1	3.35939	0.526261	0.000491198
NUDT19	3.91063	0.592246	2.28886e-05
OGFRL1	11.0525	1.04346	5.49377e-07
OLR1	399.486	2.6015	1.08567e-09
ONECUT1	0.109629	-0.960075	3.65357e-06
ONECUT2	0.18258	-0.738547	4.87465e-06
OPN3	3.79342	0.579031	8.85984e-06
OSBPL10	3.78135	0.577646	6.84131e-08
OXCT1	3.30924	0.519728	1.56332e-06
PAIP2B	0.228569	-0.640983	5.68983e-05
PALMD	0.128657	-0.890567	1.733e-07
PAPPA	5.98686	0.777199	1.16543e-06
PAPSS2	3.97265	0.59908	2.10039e-05
PAQR9	0.178959	-0.747247	6.97639e-05
PARP14	3.02681	0.480986	3.63647e-05
PCDH17	0.183735	-0.735808	5.10971e-06
PCDH7	3.84265	0.58463	5.18608e-06
PCDHGA10	0.225032	-0.647756	1.02537e-05
PCYT1B	3.09277	0.490348	0.000110367
PDCD4	3.71407	0.56985	0.00014885
PDE3A	0.122072	-0.913385	5.83788e-05
PDE5A	11.9547	1.07754	1.25562e-06
PDGFD	6.39525	0.805857	3.08943e-09
PDZK1	0.0860012	-1.0655	3.4377e-06
PDZK1P1	0.068215	-1.16688	2.50528e-06
PELI2	5.53276	0.742942	4.53271e-08
PLA2G12B	0.11434	-0.941802	1.22501e-06
PLAC8	11.8056	1.07209	3.77408e-10
PLCXD1	0.22751	-0.643	7.98538e-06
PLK2	5.29525	0.723887	8.79467e-05
PLTP	9.62376	0.983345	6.64072e-06
PMP22	4.44228	0.647606	1.82621e-06
PNMA2	4.18144	0.621326	9.50486e-08
PORCN	5.9196	0.772292	1.65506e-09
PPIC	3.93892	0.595377	8.39007e-07
PRKAA2	0.178204	-0.749083	0.000109461
PRNP	4.29185	0.632645	1.04732e-07
PROCR	3.02556	0.480805	4.18402e-08
PSAT1	0.162645	-0.788759	2.36688e-05
PSENEN	3.08742	0.489595	8.3607e-07
PSIP1	0.247328	-0.606726	3.8477e-07
PTAR1	0.17242	-0.763412	2.18741e-05
PTER	3.01843	0.479782	1.66465e-06
PTPLA	35.3834	1.5488	2.425e-07
QPCT	6.17398	0.790565	2.60968e-09
QSOX1	11.5115	1.06113	2.97826e-06
RAB27B	50.123	1.70004	1.13329e-08
RAB32	3.22009	0.507868	2.90184e-06
RAB3B	3.05231	0.484628	0.000563593
RBM23	3.89305	0.59029	0.000164336
RBPMS2	0.245365	-0.610188	2.75807e-05
RCN1	7.84569	0.894631	1.22873e-09
RCN1P2	28.3112	1.45196	3.07421e-08
RELN	0.0223389	-1.65094	4.21516e-05
RHOBTB3	4.82791	0.68376	2.34495e-07
RIN2	5.55274	0.744507	6.11668e-09
RND1	5.45205	0.73656	1.28657e-05
RNF115	3.30672	0.519397	1.3206e-06
SAA2	3.27274	0.514912	5.0447e-06
SAMD9	4.43643	0.647034	4.74742e-06
SAT1	3.68254	0.566147	4.74882e-07
SCARA3	0.0497245	-1.30343	1.7364e-05
SCGN	0.0952458	-1.02115	6.26785e-06
SCML2	0.214062	-0.669461	2.61733e-06
SEBOX	0.207517	-0.682947	0.000161435
SEL1L3	0.179991	-0.744748	3.14991e-06
SEMA3C	10.3805	1.01622	8.60226e-09
SERPINA1	0.243265	-0.613921	2.62376e-05
SERPINA6	0.118175	-0.927473	3.89495e-06
SERPINB8	4.11845	0.614733	2.03817e-05
SERPINF1	0.0893617	-1.04885	5.38735e-05
SERPINF2	0.215193	-0.667173	0.000461056
SERPING1	0.0440657	-1.3559	4.08814e-10
SESN3	7.09597	0.851012	0.000241443
SGCB	3.12618	0.495014	0.000258086
SGMS2	6.04524	0.781414	5.11599e-07
SLC16A4	3.37269	0.527977	5.6412e-06
SLC17A5	4.82357	0.683368	6.88971e-08
SLC19A3	0.1044	-0.981298	4.34825e-05
SLC22A9	0.0862878	-1.06405	5.34212e-05
SLC25A12	3.79395	0.579091	1.96015e-08
SLC27A2	4.24834	0.628219	7.14232e-06
SLC40A1	0.209424	-0.678973	3.38056e-05
SLC46A3	9.99218	0.99966	3.07513e-08
SLC4A11	0.126306	-0.898575	3.2278e-05
SLC4A4	0.0435193	-1.36132	4.62983e-08
SLC9A3R1	0.249913	-0.602211	3.48712e-06
SLFN5	4.13418	0.616389	8.23675e-07
SLPI	20.7667	1.31737	2.80378e-06
SMC5	0.213203	-0.671207	3.27475e-05
SMIM6	8.39366	0.923951	1.56262e-06
SNAP25	0.248153	-0.605281	0.000229897
SOCS2	3.41645	0.533576	3.01249e-06
SOD2	8.41463	0.925035	5.88797e-06
SOS1	7.06358	0.849025	3.76314e-09
SOX9	0.129534	-0.887617	5.23662e-09
SP8	0.124818	-0.903722	2.01561e-07
SPARC	5.43282	0.735025	0.000222863
SPINK1	10.6346	1.02672	3.6106e-05
SPINK13	3.52128	0.546701	1.06823e-05
SPTSSB	0.105514	-0.976692	4.31972e-07
SQRDL	8.29361	0.918744	0.000909249
STAC	3.62404	0.559193	1.26252e-08
STAM	4.80488	0.681682	9.8744e-09
SULT2A1	0.0528556	-1.27691	9.13447e-07
TGFB2	11.4224	1.05776	2.84893e-05
TJP2	0.183036	-0.737463	1.8914e-09
TLL1	6.75849	0.829849	4.75325e-06
TM4SF19	11.0663	1.044	4.07504e-11
TMEM154	4.68679	0.670875	1.1347e-08
TMEM156	10.3949	1.01682	2.8184e-06
TMEM45A	4.63124	0.665698	4.93378e-05
TMEM52B	4.81455	0.682555	4.15122e-06
TMSB4X	13.7475	1.13822	0.000567334
TMSB4XP4	35.6715	1.55232	0.00015628
TMSB4XP8	41.4155	1.61716	0.00027817
TNC	42.574	1.62914	3.73784e-09
TNFRSF10A	5.61428	0.749294	1.16728e-08
TNFRSF9	3.25758	0.512895	1.19082e-05
TP53INP1	3.51982	0.54652	0.000890956
TRIM9	3.69455	0.567562	2.82022e-05
TXNIP	8.97617	0.953091	3.93944e-05
UBD	0.112478	-0.964165	8.7515e-06
UCA1	0.0521243	-1.28296	0.000722529
UGCG	3.83599	0.583878	0.000778205
UGT2A3	8.28433	0.917901	0.000147675
UGT2B15	6.74099	0.828344	0.000319724
UGT2B17	4.23218	0.626564	0.000818705
UGT8	6.27624	0.797699	7.03491e-07
ULBP3	10.1471	1.00634	4.522e-09
UNC13D	8.89442	0.949117	7.1181e-09
USP12	3.76461	0.57572	3.90049e-06
USP18	0.237303	-0.624697	1.14093e-06
VGLL3	12.5264	1.09783	1.22383e-05
VNN2	5.31659	0.725633	0.000313995
VNN3	8.1834	0.912934	0.000657506
VSIG1	6.16329	0.789812	1.50331e-05
WLS	5.52357	0.74222	2.37848e-09
ZNF462	6.66359	0.823708	0.000273485
