# Supplementary material for: Transcriptomics-Based Drug Repurposing Approach Identifies Novel Drugs against Sorafenib-Resistant Hepatocellular Carcinoma
Source: Cancers (Basel). 2020 Sep 23;12(10):2730. doi: 10.3390/cancers12102730 (PMC7598246; doi:10.3390/cancers12102730)
Supplement: Supplementary file 1 [file cancers-12-02730-s001.zip › Table S2.xlsx]

## Sheet: Sheet1
Table S2. LINCS drug predictions to reverse A7 clone sorafenib resistance gene signature (Huh7-R-A7 vs. Huh7-S). Drug perturbations tested in the HEPG2 cell line within LINCS exhibiting negative connectivity scores to the query gene signature with a known approved/investigational status were prioritized. For each prioritized drug, activity and target pathway genes are shown.
Drug	Connectivity Score	Status	Target genes	KEGG Drug ID	KEGG activity	KEGG target pathway
chlorphenamine	-0.4718	Approved	HRH1,SLC6A4,SLC6A2,SLC6A3	D07398	Antiallergic, Histamine, H1-receptor antagonist	H1-receptor antagonist [HSA:3269]
nicardipine	-0.4141	Approved	CACNA1C,CACNB2,CACNA1D,CACNA2D1,PDE1A,PDE1B,ADRA1A,ADRA1B,ADRA1D,CHRM1,CHRM2,CHRM3,CHRM4,CHRM5,CALM1	D08270	Vasodilator, cerebral	calcium channel L type blocker [HSA:775 776 778 779]
safinamide	-0.4129	Investigational	MAOB	D10158	Antiparkinsonian, MAO-B inhibitor	monoamine oxidase B (MAO-B) inhibitor [HSA:4129]
tipifarnib	-0.409	Investigational	FNTB	D03720	Antineoplastic	farnesyltransferase inhibitor [HSA:2339 2342]
diloxanide	-0.4067	Approved	n/a	D07844	Antiprotozoal, amebicide	n/a
riluzole	-0.3999	Approved	SCN5A,SLC7A11	D00775	Neuroprotectant	TTX-sensitive voltage-gated sodium channels blocker
palonosetron	-0.399	Approved	HTR3A	D07175	Antiemetic	5-HT3-receptor antagonist [HSA:3359 9177 170572 200909 285242]
darinaparsin	-0.3833	Investigational	n/a	D08898	Antineoplastic	n/a
troglitazone	-0.3817	Withdrawn	PPARG,ACSL4,SERPINE1,SLC29A1,ESRRG,ESRRA	D00395	Antidiabetic	peroxisome proliferator-activated receptor (PPAR) gamma agonist [HSA:5468]
sitagliptin	-0.3798	Approved	DPP4	D08516	Antidiabetic	dipeptidyl-peptidase 4 (DPP4) inhibitor [HSA:1803]
salmeterol	-0.37825	Approved	ADRB2	D05792	Bronchodilator	beta2-adrenergic receptor agonist [HSA:154]
carbidopa	-0.3744	Approved	DDC	D00558	Inhibitor [decarboxylase]	aromatic-L-amino-acid decarboxylase inhibitor [HSA:1644]
amcinonide	-0.3735	Approved	NR3C1,ANXA1	D01387	Glucocorticoid	glucocorticoid receptor agonist [HSA:2908]
sildenafil	-0.3712	Approved	PDE5A,PDE6G,PDE6H	D02229	Impotence therapy	phosphodiesterase (PDE) V inhibitor [HSA:8654]
enzalutamide	-0.3686	Approved	AR	D10218	Antineoplastic, Antiandrogen	androgen receptor antagonist [HSA:367]
cholic-acid	-0.3599	Approved	FECH,ADH1C,ESRRG,FABP6,COX4I1,MT-CO1,MT-CO2,MT-CO3,COX5A,COX5B,COX6C,COX7B,COX7C,COX8A,COX6A2,COX6B1,COX7A1,PLA2G1B,CES1,DKFZp686P18130,cbh	D10699	Treatment of patients with inborn errors of cholesterol and bile acid synthesis and metabolism	n/a
metoprolol	-0.3482	Approved	ADRB1,ADRB2	D02358	Anti-adrenergic [beta-receptor]	beta1-adrenergic receptor antagonist [HSA:153]
retinol	-0.3465	Approved	RDH12,RBP1,RDH5,RDH13,RBP3,ALDH1A2,ALDH1A1,RLBP1,LRAT,DHRS3,ALDH1A3,RETSAT,RDH11,DHRS4,RDH14,RDH8	D06543	Vitamin [anti-xerophthalmic]	retinoic acid receptor (RAR) agonist [HSA:5914 5915 5916]
vemurafenib	-0.3455	Approved	BRAF	D09996	Antineoplastic	BRAF kinase inhibitor [HSA:673]
protriptyline	-0.344	Approved	SLC6A2,SLC6A4	D08447	Antidepressant	n/a
voriconazole	-0.3432	Approved	ERG11	D00578	Antifungal	sterol 14alpha-demethylase ihibitor [KO:K05917]
verapamil	-0.3428	Approved	CACNA1C,CACNA1D,CACNA1F,CACNA1S,CACNB1,CACNB2,CACNB3,CACNB4,CACNA1I,CACNA1G,CACNA1B,CACNA1A,KCNH2,SCN5A,KCNJ11,SLC6A4	D02356	Vasodilator [coronary]	calcium channel L type blocker [HSA:775 776 778 779]; potassium inwardly-rectifying channel (KCNJ6) blocker [HSA:3763]; voltage-gated potassium channel (KCNA10) blocker [HSA:3744]; voltage-gated potassium channel (KCNA3) blocker [HSA:3738]; voltage-gated potassium channel (KCNA7) blocker [HSA:3743]; voltage-gated potassium channel (KCNC2) blocker [HSA:3747]
alfuzosin	-0.342	Approved	ADRA1A,ADRA1B,ADRA1D,KCNH2	D01692	Antihypertensive [alpha-blocker]	alpha1-adrenergic receptor (especially alpha-1A) antagonist [HSA:148 147 146]
etodolac	-0.3395	Approved	PTGS2,PTGS1,RXRA	D00315	Analgesic, Anti-inflammatory, COX-2 inhibitor	cyclooxygenase-2 (COX-2) inhibitor [HSA:5743]
ziprasidone	-0.3376	Approved	DRD2,HTR2A,DRD1,DRD5,DRD3,DRD4,HTR1A,HTR1B,HTR1D,HTR1E,HTR2C,HTR3A,HTR6,HTR7,HRH1,ADRA1A,ADRA1B,ADRA2A,ADRA2B,ADRA2C,CHRM1,CHRM2,CHRM3,CHRM4,CHRM5	D08687	Antipsychotic, Neuroleptic	5-HT2-receptor antagonist [HSA:3356 3357 3358]; dopamine D2-receptor antagonist [HSA:1813]
moxifloxacin	-0.3369	Approved	parC,gyrA,TOP2A	D08237	Antibiotic, Antiinfective	DNA gyrase inhibitor [KO:K02469 K02470];topoisomerase IV inhibitor [KO:K02621 K02622]
clomifene	-0.334867	Approved	ESR1	D00962	Anti-estrogen	estrogen receptor 1 agonist/antagonist [HSA:2099]; estrogen receptor 2 agonist/antagonist [HSA:2100]
iloperidone	-0.3347	Approved	HTR2A,DRD2,DRD1,DRD3,DRD4,HTR1A,HTR6,HTR7,ADRA1A,HRH1,ADRA2C	D02666	Antipsychotic	5-HT2A-receptor antagonist [HSA:3356]; dopamine D2-receptor antagonist [HSA:1813]
rolipram	-0.3346	Investigational	PDE4	D01783	Anti-inflammatory, Tranquilizer, Phosphodiesterase inhibitor	phosphodiesterase (PDE) IV inhibitor [HSA:5141 5142 5143 5144]
labetalol	-0.3337	Approved	ADRB1,ADRB2,ADRA1A,ADRA1B,ADRA1D	D08106	alfa-Adrenergic blocking, beta-Adrenergic blocking	alpha1-adrenergic receptor antagonist [HSA:146 147 148]; beta1-adrenergic receptor antagonist [HSA:153]; beta2-adrenergic receptor antagonist [HSA:154]; beta3-adrenergic receptor antagonist [HSA:155]
dalcetrapib	-0.3254	Investigational	CETP	D09708	Preventing cardiovascular events in CHD patients and slowing progression of atherosclerosis	cholesteryl ester transfer protein (CETP) inhibitor [HSA:1071]
estrone	-0.3248	Approved	ESR1	D00067	Estrogen	estrogen receptor 1 agonist [HSA:2099]; estrogen receptor 2 agonist [HSA:2100]
cimetidine	-0.3215	Approved	HRH2	D00295	Antagonist [to histamine H2 receptors]	H2-receptor antagonist [HSA:3274]
genistein	-0.321291	Investigational	ESR2,TOP2A,PTK2B,NCOA1,ESR1,NCOA2	n/a	n/a	n/a
trifluoperazine	-0.3201	Approved	DRD2,CALY,ADRA1A,CALM1,TNNC1,S100A4	D08636	Antipsychotic, Neuroleptic, Dopamine D2 receptor antagonist	dopamine D2-receptor antagonist [HSA:1813]
oxaprozin	-0.319925	Approved	PTGS1,PTGS2	D00463	Analgesic, Anti-inflammatory, COX inhibitor	cyclooxygenase-1 (COX-1) inhibitor [HSA:5742]; cyclooxygenase-2 (COX-2) inhibitor [HSA:5743]
cilomilast	-0.3186	Investigational	PDE4D,PDE4B	D01704	Treatment of asthma, COPD, arthritis, atopic dermatitis, and multiple sclerosis [phosphodiesterase IV inhibitor]	phosphodiesterase (PDE) IV inhibitor [HSA:5141 5142 5143 5144]
alclometasone	-0.3173	Approved	NR3C1	D01820	Anti-inflammatory (topical)	glucocorticoid receptor agonist [HSA:2908]
desoximetasone	-0.3168	Approved	NR3C1	D03697	Anti-inflammatory	glucocorticoid receptor agonist [HSA:2908]
thiotepa	-0.31575	Approved	DNA	D00583	Antineoplastic, Alkylating	DNA
motesanib	-0.3154	Investigational	VEGFR1,VEGFR2,VEGF3,PDGFRA,PDGFRB,RET,KIT	D06678	Antiangiogenesis agent	PDGFRA tyrosine kinase inhibitor [HSA:5156]; PDGFRB tyrosine kinase inhibitor [HSA:5159]; RET inhibitor [HSA:5979]; VEGFR1 tyrosine kinase inhibitor [HSA:2321]; VEGFR2 tyrosine kinase inhibitor [HSA:3791]; VEGFR3 tyrosine kinase inhibitor [HSA:2324]; c-KIT tyrosine kinase inhibitor [HSA:3815]
teicoplanin	-0.3152	Approved	n/a	D02142	Antibacterial	cell wall (peptidoglycan) biosynthesis inhibitor
valproic-acid	-0.3148	Approved	ABAT,HDAC9,ACADSB,OGDH,ALDH5A1,HDAC2,SCN1A,SCN10A,SCN11A,SCN2A,SCN3A,SCN4A,SCN5A,SCNA7,SCNA8,SCNA9,SCN1B,SCN2B,SCN3B,SCN4B	D00399	Anticonvulsant	GABA transaminase inhibitor [HSA:18]; calcium channel T type blocker [HSA:8911 8912 8913]; histone acetyltransferase inhibitor [HSA:203611 253175 9085 9426]; histone deacetylases (HDACs) inhibitor [HSA:3065 3066 8841 9759 10014 10013 51564 55869 9734 83933]
raloxifene	-0.314387	Approved	ESR1,ESR2	D08465	Antiestrogen	estrogen receptor 1 agonist/antagonist [HSA:2099]; estrogen receptor 2 agonist/antagonist [HSA:2100]
calcitriol	-0.3139	Approved	VDR	D00129	Regulator [calcium]	vitamin D receptor agonist [HSA:7421]
promazine	-0.3133	Approved	DRD2,HTR2A,HTR2C,DRD1,DRD4,CHRM4,CHRM2,CHRM3,CHRM1,ADRA1B,CHRM5,ADRA1A,HRH1,ADRA1D	D08430	Neuroleptic	n/a
aminoglutethimide	-0.3121	Approved	CYP19A1,CYP11A1	D00574	Adrenocortical suppressant, Antineoplastic	aromatase inhibitor [HSA:1588]
flavoxate	-0.312	Approved	CHRM2,CHRM1	D07961	Antispasmodic	phosphodiesterase (PDE) inhibitor [HSA:10846 27115 50940 5136 51375138 5139 5140 5141 5142 5143 5144 5150 5151 5153 8622]
toremifene	-0.311417	Approved	ESR1	D08620	Antiestrogen, Antineoplastic	estrogen receptor 1 agonist/antagonist [HSA:2099]; estrogen receptor 2 agonist/antagonist [HSA:2100]
doxylamine	-0.31125	Approved	HRH1,CHRM1	D02327	Antihistaminic	H1-receptor antagonist [HSA:3269]
niacin	-0.3105	Approved	HCAR3,HCAR2,QPRT,NNMT	D00049	Antihyperlipidemic, Vitamin [enzyme co-factor]	n/a
dipyridamole	-0.3099	Approved	PDE10A,ADA,PDE5A,PDE4A	D00302	Vasodilator [coronary]	phosphodiesterase (PDE) V inhibitor [HSA:8654]; equilibrative nucleoside transporter 1 (ENT1) inhibitor [HSA:2030]
cisapride	-0.3087	Approved	HTR4,HTR3A,HTR2A,KCNH2	D00274	Stimulant [peristaltic]	5-HT4-receptor agonist [HSA:3360]
amiloride	-0.3086	Approved	SCNN1A,SCNN1B,SCNN1G,SCNN1D,AOC1,ASIC2,ASIC1,SLC9A1,PLAU	D07447	Diuretic, potassium-sparing	Epithelial sodium channel (SCNN) blocker [HSA:6337 6338 6340]
quizartinib	-0.308	Investigational	FLT3	D09955	Antineoplastic, Tyrosine kinase inhibitor	FLT3 inhibitor [HSA:2322]
fluconazole	-0.3074	Approved	ERG11	D00322	Antifungal	sterol 14alpha-demethylase ihibitor [KO:K05917]
dasatinib	-0.3073	Approved	ABL1,SRC,EPHA2,LCK,YES1,KIT,PDGFRB,STAT5B,ABL2,FYN	D03658	Antineoplastic	Bcr-Abl tyrosine kinase inhibitor [HSA:25]; c-KIT tyrosine kinase inhibitor [HSA:3815]; src tyrosine kinase inhibitor [HSA:6714]; Eph receptor A2 antagonist [HSA:1969]; PDGFRB tyrosine kinase inhibitor [HSA:5159]
desipramine	-0.3071	Approved	SLC6A2,SLC6A4,HTR2A,ADRB2,ADRB1,SMPD1,HRH1,ADRA1A,ADRA1B,ADRA1D,CHRM1,CHRM2,CHRM3,CHRM4,CHRM5,HTR1A,HTR2C,DRD2,ADRA2A,ADRA2B,ADRA2C	D07791	Antidepressant, SNRI	serotonin transporter inhibitor [HSA:6532]; noradrenalin transporter inhibitor [HSA:6530]
simvastatin	-0.3068	Approved	HMGCR,ITGB2	D00434	Antihyperlipidemic	hydroxymethylglutaryl coenzyme A (HMG-CoA) reductase inhibitor [HSA:3156]
tamoxifen	-0.304871	Approved	ESR1,ESR2,EBP,PRKCA,PRKCB,PRKCD,PRKCE,PRKCG,PRKCI,PRKCQ,PRKCZ	D00966	Antiestrogen	estrogen receptor 1 agonist/antagonist [HSA:2099]; estrogen receptor 2 agonist/antagonist [HSA:2100]
cyclopentolate	-0.3036	Approved	CHRM1	D07759	Mydriatic, Parasympatholytic	muscarinic cholinergic receptor antagonist [HSA:1128 1129 11311132 1133]
lenalidomide	-0.30295	Approved	CRBN,TNFSF11,CDH5,PTGS2	D04687	Immunomodulator	TNF-alpha inhibitor [HSA:7124]
rilmenidine	-0.3026	Investigational	ADRA2A,ADRA2B,ADRA2C	D08482	Antihypertensive, alfa2-Sympathomimetic	alpha2-adrenergic receptor agonist [HSA:150 151 152]
carbamazepine	-0.3025	Approved	SCN5A	D00252	Analgesic, Anticonvulsant	voltage-gated sodium channel (SCN1A) blocker [HSA:6323]; voltage-gated sodium channel (SCN2A) blocker [HSA:6326]; voltage-gated sodium channel (SCN3A) blocker[HSA:6328]; voltage-gated sodium channel (SCN4A) blocker [HSA:6329]; voltage-gated sodium channel (SCN5A) blocker [HSA:6331]; voltage-gated sodium channel (SCN8A) blocker [HSA:6334]; voltage-gated sodium channel (SCN9A) blocker [HSA:6335]
carbinoxamine	-0.3005	Approved	HRH1	D07617	Antiallergic, Histamine, H1-receptor antagonist	H1-receptor antagonist [HSA:3269]
lovastatin	-0.3005	Approved	HMGCR,ITGAL,HDAC2	D00359	Antihyperlipidemic, Inhibitor [HMG-CoA reductase]	hydroxymethylglutaryl coenzyme A (HMG-CoA) reductase inhibitor [HSA:3156]
anastrozole	-0.3002	Approved	CYP19A1	D00960	Antineoplastic	aromatase inhibitor [HSA:1588]
oxyphenonium	-0.3001	Approved	CHRM1	D06877	Antispasmodic, Antiulcer, Parasympatholytic	n/a
goserelin	-0.2998	Approved	LHCGR,GNRHR	D00573	LHRH agonist	gonadotropin-releasing hormone (GnRH) receptor agonist [HSA:2798]
atorvastatin	-0.299	Approved	HMGCR,DPP4,AHR	D07474	Inhibitor [HMG-CoA reductase]	hydroxymethylglutaryl coenzyme A (HMG-CoA) reductase inhibitor [HSA:3156]
dienestrol	-0.296756	Approved	ESR1	D00898	Estrogen	estrogen receptor 1 agonist [HSA:2099]; estrogen receptor 2 agonist [HSA:2100]
cefdinir	-0.2956	Approved	penA,pbp3,MPO	D00917	Antibacterial	penicillin binding proteins inhibitor
benzthiazide	-0.2955	Approved	SLC12A3,CA1,CA2,CA4,CA9,CA12	D00651	Diuretic, Antihypertensive	Na+-Cl- symport inhibitor [HSA:6559]
chloroquine	-0.2951	Approved	GSTA2,TNF,TLR9,GST	D02366	Anti-amebic, Antimalarial	n/a
testosterone	-0.29505	Approved	AR	D00075	Androgen	androgen receptor agonist [HSA:367]
nortriptyline	-0.293	Approved	SLC6A2,SLC6A4,HTR2A,HTR1A,HRH1,ADRA1A,ADRA1D,CHRM1,CHRM2,CHRM3,CHRM4,CHRM5,HTR2C,HTR6,ADRA1B,ADRA2A,ADRA2B,ADRA2C,ADRB1,ADRB2,ADRB3,DRD2,PGRMC1,SIGMAR1,Htr2c	D08288	Antidepressant, SNRI	serotonin transporter inhibitor [HSA:6532]; noradrenalin transporter inhibitor [HSA:6530]
ambroxol	-0.2928	Approved	SCN1A,SCN2A,SCN3A,SCN4A,SCN5A,SCN8A,SCN9A	D07442	Expectorant, Mucolytic	voltage-gated sodium channel (SCN1A) blocker [HSA:6323]; voltage-gated sodium channel (SCN2A) blocker [HSA:6326]; voltage-gated sodium channel (SCN3A) blocker [HSA:6328]; voltage-gated sodium channel (SCN4A) blocker [HSA:6329]; voltage-gated sodium channel (SCN5A) blocker [HSA:6331]; voltage-gated sodium channel (SCN8A) blocker [HSA:6334]; voltage-gated sodium channel (SCN9A) blocker [HSA:6335]
albendazole	-0.2924	Approved	SO_0970	D00134	Anthelmintic	fumarate reductase inhibitor; microtubule-organizing inhibitor
domperidone	-0.291	Approved	DRD2,DRD3	D01745	Anti-emetic	dopamine D2-receptor antagonist [HSA:1813]
brivanib	-0.2896	Investigational	VEGFR2,FGFR1,FGFR2	D09589	Antineoplastic	VEGFR2 tyrosine kinase inhibitor [HSA:3791]; fibroblast growth factor receptor 1 (FGFR1) inhibitor [HSA:2260]; fibroblast growth factor receptor 2 (FGFR2) inhibitor [HSA:2263]
oxybenzone	-0.2891	Approved	n/a	D05309	Ultraviolet screen	n/a
mebeverine	-0.2885	Investigational	CHRM1,CHRM2,CHRM3,CHRM4,CHRM5	D08160	Antispasmodic, Smooth muscle relaxant	muscarinic cholinergic receptor antagonist [HSA:1128 1129 11311132 1133]
mafenide	-0.2883	Approved	CA6	D02351	Antibacterial	n/a
bisacodyl	-0.2883	Approved	n/a	D00245	Laxative	n/a
budesonide	-0.28695	Approved	NR3C1	D00246	Anti-inflammatory	glucocorticoid receptor agonist [HSA:2908]
mesoridazine	-0.2865	Approved	HTR2A,DRD2	D02671	Antipsychotic	n/a
fluvastatin	-0.2854	Approved	HMGCR	D07983	Antihyperlipidemic	hydroxymethylglutaryl coenzyme A (HMG-CoA) reductase inhibitor [HSA:3156]
ornidazole	-0.2851	Investigational	n/a	D05274	Anti-infective	n/a
primidone	-0.2846	Approved	GABRA1,GABRA2,GABRA3,GABRA4,GABRA5,GABRA6,CHRNA4,CHRNA7,GRIA2,GRIK2,GABRA1,GABRA2,GABRA3,GABRA4,GABRA5,GABRA6,GABRB1,GABRB2,GABRB3,GABRD,GABRE,GABRG1,GABRG2,GABRG3,GABRP,GABRQ	D00474	Anticonvulsant	n/a
prazosin	-0.2839	Approved	ADRA1A,ADRA1B,ADRA1D,KCNH2,KCNH6,KCNH7,ADRA2A,ADRA2B	D08411	Antihypertensive, Vasodilator, peripheric	alpha1-adrenergic receptor antagonist [HSA:146 147 148]
canrenoic-acid	-0.28385	Withdrawn	n/a	n/a	n/a	n/a
dosulepin	-0.2832	Approved	SLC6A4,SLC6A2	D07872	Antidepressant	serotonin transporter inhibitor [HSA:6532]; noradrenalin transporter inhibitor [HSA:6530]
tramadol	-0.2831	Approved	OPRM1,SLC6A2,SLC6A4,HTR2C,OPRK1,OPRD1,GRIN3A,CHRNA7,CHRM3	D08623	Opioid analgesic	mu-opioid receptor agonist [HSA:4988]
pemetrexed	-0.283	Approved	TYMS,ATIC,DHFR,GART	D07472	Antineoplastic, Antimetabolite, Enzyme inhibitor	glycinamide ribonucleotide formyltransferase (GARFT) inhibitor [HSA:2618]; thymidylate synthase inhibitor [HSA:7298]
diltiazem	-0.2827	Approved	CACNG1	D07845	Calcium antagonist, Coronary vasodilator	calcium channel L type blocker [HSA:775 776 778 779]
halcinonide	-0.2805	Approved	SMO	D01308	Anti-inflammatory (topical)	n/a
tolazamide	-0.2804	Approved	KCNJ1	D00379	Antidiabetic	sulfonylurea receptor 1 agonist [HSA:6833]
meloxicam	-0.2801	Approved	PTGS2,PTGS1	D00969	Analgesic, Anti-inflammatory, COX-2 inhibitor	cyclooxygenase-2 (COX-2) inhibitor [HSA:5743]
nicergoline	-0.28	Approved	ADRA1A	D01290	Vasodilator	alpha1-adrenergic receptor antagonist [HSA:146 147 148]
phentermine	-0.2796	Approved	SLC6A2,SLC6A4,SLC6A3,MAOA,MAOB	D05458	Appetite suppressant	n/a
nicotinamide	-0.2794	Approved	eta,LDHA,PARP1,SIRT5,BST1	D00036	Vitamin [enzyme co-factor]	n/a
hydrocortisone	-0.27895	Approved	NR3C1,ANXA1	D00088	Glucocorticoid	glucocorticoid receptor agonist [HSA:2908]
alpha-linolenic-acid	-0.2788	Approved	FADS1,FADS2,SLC8A1,TRPV1,ELOVL4	n/a	n/a	n/a
cortisone	-0.27875	Approved	NR3C1	D07749	Adrenal cortex hormone, glucocorticoid	glucocorticoid receptor agonist [HSA:2908]
ranitidine	-0.2787	Approved	HRH2	D00422	Antagonist [to histamine H2 receptors]	H2-receptor antagonist [HSA:3274]
equilin	-0.2761	Approved	HSD17B1	D04041	Estrogen	estrogen receptor 1 agonist [HSA:2099]; estrogen receptor 2 agonist [HSA:2100]
progesterone	-0.2759	Approved	PGR,ESR1,NR3C2,CYP17A1,OPRK1	D00066	Progestin	progesterone receptor agonist [HSA:5241]
azithromycin	-0.2749	Approved	rplD,rplV,PADI4,CYP3A4	D07486	Antibiotic	50S ribosomal subunit, protein synthesis inhibitor [KO:K01980]
ouabain	-0.2746	Approved	ATP1A1	D00112	Cardiotonic	Na+,K+-ATPase inhibitor [HSA:476 477 478 480 23439 481 482 483]
estropipate	-0.2737	Approved	ESR1,ESR2	D00948	Estrogen	estrogen receptor 1 agonist [HSA:2099]; estrogen receptor 2 agonist [HSA:2100]
diflunisal	-0.273	Approved	PTGS2,PTGS1	D00130	Analgesic, Anti-inflammatory, COX inhibitor	cyclooxygenase-1 (COX-1) inhibitor [HSA:5742]; cyclooxygenase-2 (COX-2) inhibitor [HSA:5743]
estradiol	-0.2728	Approved	ESR1,ESR2,NR1I2	D00105	Estrogen	estrogen receptor 1 agonist [HSA:2099]; estrogen receptor 2 agonist [HSA:2100]
sulforaphane	-0.27262	Investigational	n/a	n/a	n/a	n/a
epicatechin	-0.2726	Approved	n/a	n/a	n/a	n/a
orteronel	-0.2719	Investigational	CYP17A1	D10146	Antineoplastic, Antiandrogen	CYP17 inhibitor [HSA:1586]
mirtazapine	-0.27135	Approved	HTR2A,HTR3A,ADRA2A,HTR2C,OPRK1,HRH1,ADRA2C,HTR7,ADRA1A,ADRA1B,ADRA1D,DRD2,DRD3,SLC6A2,SLC6A4,SLC6A3,HTR2B,DRD1,DRD5,HRH3,ADRA1A,ADRB1,ADRB2	D00563	Antidepressant, NaSSA	5-HT2-receptor antagonist [HSA:3356 3357 3358]; 5-HT3-receptor antagonist [HSA:3359 9177 170572 200909 285242]; alpha2-adrenergic receptor antagonist [HSA:150 151 152]
lamivudine	-0.2699	Approved	pol,P	D00353	Antiviral	RNA-directed DNA polymerase inhibitor
guanfacine	-0.2694	Approved	ADRA2A,ADRA2B	D08031	Antihypertensive	alpha2-adrenergic receptor agonist [HSA:150 151 152]
enzastaurin	-0.2693	Investigational	PRKCB	D04014	Antineoplastic [protein kinase C inhibitor]	protein kinase C, beta (PKC-beta) inhibitor [HSA:5579]
estriol	-0.268875	Approved	ESR1,ESR2	D00185	Estrogen	estrogen receptor 1 agonist [HSA:2099]; estrogen receptor 2 agonist [HSA:2100]
dexamethasone	-0.268533	Approved	NR3C1,NR0B1,ANXA1,NOS2	D00292	Anti-inflammatory, Antipruritic, Glucocorticoid	glucocorticoid receptor agonist [HSA:2908]
nilotinib	-0.2677	Approved	ABL1,KIT	D08953	Antineoplastic	Bcr-Abl tyrosine kinase inhibitor [HSA:25]; PDGFRA tyrosine kinase inhibitor [HSA:5156]; PDGFRB tyrosine kinase inhibitor [HSA:5159]; c-KIT tyrosine kinase inhibitor [HSA:3815]
alprenolol	-0.2673	Approved	ADRB1,ADRB2,HTR1A	D07156	beta-Adrenergic blocking agent	beta1-adrenergic receptor antagonist [HSA:153]; beta2-adrenergic receptor antagonist [HSA:154]; beta3-adrenergic receptor antagonist [HSA:155]
flucloxacillin	-0.2669	Approved	pbpA	D04196	Antibacterial	penicillin binding proteins inhibitor
triflupromazine	-0.2669	Approved	DRD1,DRD2,HTR2B,CHRM1,CHRM2	D00390	Antipsychotic, Dopamine D2 receptor antagonist	dopamine D2-receptor antagonist [HSA:1813]
ketoprofen	-0.2665	Approved	PTGS1,PTGS2,CXCR1	D00132	Analgesic, Anti-inflammatory, Antipyretic, COX inhibitor	cyclooxygenase-1 (COX-1) inhibitor [HSA:5742]; cyclooxygenase-2 (COX-2) inhibitor [HSA:5743]
amoxapine	-0.2662	Approved	SLC6A2,SLC6A4,DRD2,DRD1,ADRA2A,ADRA1A,CHRM1,GABRA1,HTR2A,HTR2C,HTR6,HTR7,DRD3,DRD4,HRH1,ADRA1A,ADRA1B,ADRA1D,CHRM1,CHRM2,CHRM3,CHRM4,CHRM5,HTR2B,HTR3A,HTR1A,HTR1B,ADRA2A,ADRA2B,ADRA2C,HRH4,GABRA1,GABRA2,GABRA3,GABRA4,GABRA5,GABRA6,GABRB1,GABRB2,GABRB3,GABRD,GABRE,GABRG1,GABRG2,GABRG3,GABRP,GABRQ,SLC6A3	D00228	Antidepressant, SNRI	serotonin transporter inhibitor [HSA:6532]; noradrenalin transporter inhibitor [HSA:6530]
pimozide	-0.2658	Approved	DRD2,DRD3,KCNH2,CALM1	D00560	Antipsychotic	dopamine D2-receptor antagonist [HSA:1813]; dopamine D3-receptor antagonist [HSA:1814]; alpha1-adrenergic receptor antagonist [HSA:146 147 148]
danoprevir	-0.2656	Investigational	NS3/4A	D09884	Treatment of hepatitis C	NS3/4A protease inhibitor
diethylstilbestrol	-0.2653	Approved	ESR1,ESRRG,ESR2	D00577	Estrogen	estrogen receptor 1 agonist [HSA:2099]; estrogen receptor 2 agonist [HSA:2100]
ipratropium	-0.2648	Approved	CHRM1,CHRM2,CHRM3	D02212	Bronchodilator	muscarinic cholinergic receptor antagonist [HSA:1128 1129 11311132 1133]
betamethasone	-0.2638	Approved	NR3C1	D00244	Glucocorticoid	glucocorticoid receptor agonist [HSA:2908]
bendroflumethiazide	-0.2623	Approved	SLC12A3,KCNMA1,CA1,CA2,CA4	D00650	Diuretic, Antihypertensive	Na+-Cl- symport inhibitor [HSA:6559]
propranolol	-0.262	Approved	ADRB1,ADRB2,ADRB3,HTR1A,HTR1B	D08443	beta-Adrenergic blocking	beta1-adrenergic receptor antagonist [HSA:153]; beta2-adrenergic receptor antagonist [HSA:154]; beta3-adrenergic receptor antagonist [HSA:155]
tacrolimus	-0.262	Approved	FKBP1A	D00107	Immunosuppressant	calcineurin inhibitor [HSA:5530 5532 5533 5534 5535 11261 63928]
paroxetine	-0.2618	Approved	SLC6A4,SLC6A2,HTR2A,CHRM1,CHRM2,CHRM3,CHRM4,CHRM5	D02362	Antidepressant, SSRI	serotonin transporter inhibitor [HSA:6532]
famciclovir	-0.2611	Approved	UL30,ORF28	D00317	Antiviral	DNA polymerase inhibitor
trimethobenzamide	-0.2603	Approved	n/a	D08643	Antiemetic	n/a
norgestrel	-0.2588	Approved	PGR	D00954	Progestin	progesterone receptor agonist [HSA:5241]
naltrexone	-0.2587	Approved	OPRD1,OPRM1,OPRK1,SIGMAR1	D05113	Narcotic antagonist	mu-opioid receptor antagonist [HSA:4988]; kappa-opioid receptor angtagonist [HSA:4986]; delta-opioid receptor antagonist [HSA:4985]
pirfenidone	-0.2579	Investigational	FURIN	D01583	Analgesic, Anti-inflammatory, Antipyretic	n/a
procarbazine	-0.2573	Approved	DNA	D00478	Antineoplastic	n/a
hypericin	-0.2568	Investigational	n/a	n/a	n/a	n/a
prednisolone	-0.2566	Approved	NR3C1	D00472	Glucocorticoid	glucocorticoid receptor agonist [HSA:2908]
flunisolide	-0.2563	Approved	NR3C1	D00324	Glucocorticoid	glucocorticoid receptor agonist [HSA:2908]
diclofenac	-0.256	Approved	PTGS2,PTGS1,ALOX5,SCN4A,ASIC1,KCNQ2,KCNQ3,PLA2G2A	D07816	Analgesic, Anti-inflammatory, Antipyretic, COX inhibitor	cyclooxygenase-1 (COX-1) inhibitor [HSA:5742]; cyclooxygenase-2 (COX-2) inhibitor [HSA:5743]
chlorpromazine	-0.25585	Approved	DRD2,DRD1,HTR2A,HTR1A,ADRA1A,ADRA1B,HRH1,KCNH2,DRD1,DRD5,DRD3,DRD4,DRD5,HTR2C,HTR2A,HTR2B,HTR2C,ADRA1A,ADRA1B,ADRA1D,ADRA2A,ADRA2B,ADRA2C,CHRM1,CHRM3,SMPD1,CALM1,ORM1,ORM2,HTR6,HTR7,HRH4	D00270	Antipsychotic, Anti-emetic	5-HT2-receptor antagonist [HSA:3356 3357 3358]; H1-receptor antagonist [HSA:3269]; alpha2-adrenergic receptor antagonist [HSA:150 151 152]; dopamine D2-receptor antagonist [HSA:1813]; muscarinic cholinergic receptor antagonist [HSA:1128 1129 1131 1132 1133]
racecadotril	-0.2545	Investigational	MME	D08464	Antidiarrhoeal, Enzyme inhibitor	enkephalinase inhibitor [HSA:4311]
mephentermine	-0.25305	Approved	ADRA1A,ADRA1B,ADRA1D,ADRA2A,ADRA2B,ADRA2C,ADRB1,ADRB2,ADRB3	D08180	Antihypotensive, Sympathomimetic	n/a
doxepin	-0.253	Approved	HRH1,HRH2,SLC6A2,SLC6A4,HTR2A,HTR2B,HTR2C,CHRM1,CHRM2,CHRM3,CHRM4,CHRM5,ADRA1A,ADRA1B,ADRA1D,HTR1A,ADRA2A,ADRA2B,ADRA2C,DRD2,HTR6,HRH4,KCNH2	D07875	Antidepressant, SNRI	serotonin transporter inhibitor [HSA:6532]; noradrenalin transporter inhibitor [HSA:6530]
mepyramine	-0.2519	Approved	HRH1	D08183	Antiallergic, Histamine, H1-receptor antagonist	H1-receptor antagonist [HSA:3269]
glimepiride	-0.2515	Approved	KCNJ11,KCNJ1,ABCC8	D00593	Hypoglycemic	sulfonylurea receptor 1 agonist [HSA:6833]
zosuquidar	-0.2512	Investigational	ABCB1	D06387	Treatment of multidrug resistance [modulator of P-gp resistance]	P-glycoprotein inhibitor [HSA:5243]
rescinnamine	-0.2509	Approved	ACE	D00198	Antihypertensive	n/a
enmd-2076	-0.248767	Investigational	n/a	n/a	n/a	n/a
saquinavir	-0.2487	Approved	pol	D00429	Antiviral [HIV protease inhibitor]	HIV protease inhibitor [CPD:C19849]
mometasone	-0.2475	Approved	NR3C1	D08227	Adrenal cortex hormone, glucocorticoid, Dermatological	glucocorticoid receptor agonist [HSA:2908]
ondansetron	-0.2468	Approved	HTR3A,HTR4,OPRM1,HTR1A,HTR1B	D00456	Anti-anxiety agent, Anti-emetic, Antischizophrenic	5-HT3-receptor antagonist [HSA:3359 9177 170572 200909 285242]
flupirtine	-0.2465	Approved	ADRA2A	D07978	Analgesic, Antipyretic	N-methyl-D-aspartate receptor antagonist [HSA:2902 2903 2904 29052906]
acarbose	-0.2464	Approved	MGAM,AMY2A,GAA,SI	D00216	Inhibitor [alpha-glucosidase]	alpha-glucosidase inhibitor [HSA:2548 2595 8972]; alpha-amylase inhibitor [HSA:279 280]
prostaglandin	-0.2457	Investigational	GP1BA	D00106	Inhibitor [platelet]	prostaglandin I2 receptor agonist [HSA:5739]
pf-04217903	-0.2445	Investigational	n/a	n/a	n/a	n/a
paclitaxel	-0.2423	Approved	TUBB1,BCL2,NR1I2,MAP4,MAP2,MAPT	D00491	Antineoplastic	beta-tubulin depolymerization inhibitor [HSA:10381 10382 10383203068 347688 347733 56604 7280 81027 84617]
tropisetron	-0.2414	Investigational	HTR3A,HTR3B,HTR3C,HTR3D,HTR3E	D02130	Anti-emetic	5-HT3-receptor antagonist [HSA:3359 9177 170572 200909 285242]
loperamide	-0.2411	Approved	OPRM1,OPRD1,OPRK1,CACNA1A,POMC,CALM1	D08144	Antidiarrhoeal	mu-opioid receptor agonist [HSA:4988]
bromocriptine	-0.24105	Approved	DRD2,DRD3,HTR1D,ADRA2A,HTR1A,ADRA2C,ADRA2B,HTR2B,DRD4,HTR2A,HTR1B,HTR2C,DRD5,DRD1,ADRA1A,ADRA1B,ADRA1D,HTR7	D03165	Antiparkinsonian, Dopamine D2 agonist, Prolactin inhibitor	dopamine D2-receptor agonist [HSA:1813]
pergolide	-0.2402	Approved	DRD2,DRD3,DRD4,HTR1A,HTR2B,HTR2A,HTR1D,ADRA2B,ADRA2A,ADRA2C,DRD5,DRD1,HTR1B,HTR2C,ADRA1A,ADRA1B,ADRA1D	D08339	Antiparkinsonian, Dopamine receptor agonist	dopamine D1-receptor agonist [HSA:1812]; dopamine D2-receptor agonist [HSA:1813]
bms-754807	-0.2402	Investigational	n/a	n/a	n/a	n/a
benzylpenicillin	-0.2401	Approved	SLC15A2	D02336	Antibacterial	penicillin binding proteins inhibitor
vx-222	-0.2401	Investigational	n/a	n/a	n/a	n/a
fostamatinib	-0.2388	Investigational	SYK	D09347	Treatment of rheumatoid arthritis, immune thrombocytopenic purpura, and B-cell lymphoma	spleen tyrosine kinase (SYK) inhibitor [HSA:6850]
palbociclib	-0.2387	Approved	CDK4,CDK6	D10372	Antineoplastic	cyclin-dependent kinase 4/6 (CDK4/6) inhibitor [HSA:1019 1021]
bromhexine	-0.2386	Approved	n/a	D07542	Expectorant	n/a
acadesine	-0.2367	Investigational	n/a	D02742	Platelet aggregation inhibitor	n/a
duloxetine	-0.2363	Approved	SLC6A4,SLC6A2,SLC6A3	D01179	Antidepressant, SNRI	serotonin transporter inhibitor [HSA:6532]; noradrenalin transporter inhibitor [HSA:6530]
vinpocetine	-0.236	Investigational	n/a	D01371	Neuroprotectant	n/a
ticlopidine	-0.2356	Approved	P2RY12	D08594	Anticoagulant, platelet aggregation inhibitor	P2Y12 receptor antagonist [HSA:64805]
benzydamine	-0.2347	Approved	PTGS1,PTGS2	D07516	Analgesic, Anti-inflammatory, Antipyretic, COX inhibitor	cyclooxygenase-1 (COX-1) inhibitor [HSA:5742]; cyclooxygenase-2 (COX-2) inhibitor [HSA:5743]
dexchlorpheniramine	-0.2339	Approved	HRH1	D07803	Antiallergic, Histamine, H1-receptor antagonist	H1-receptor antagonist [HSA:3269]
terazosin	-0.2337	Approved	ADRA1A,ADRA1B,ADRA1D,KCNH2,KCNH6,KCNH7	D08569	Antihypertensive	alpha1-adrenergic receptor antagonist [HSA:148 147 146]
omeprazole	-0.2329	Approved	ATP4A	D00455	Depressant [gastric acid secretory]	H+/K+ exchanging, alpha polypeptide inhibitor [HSA:495]; H+/K+ exchanging, beta polypeptide inhibitor [HSA:496]
nifedipine	-0.2315	Approved	CACNA1C,CACNA2D1,CACNB2,CACNA1D,CACNA1S,CALM1,KCNA1,CACNA1H	D00437	Vasodilator [coronary]	calcium channel L type blocker [HSA:775 776 778 779]
mianserin	-0.2302	Approved	ADRA2A,HTR2A,HTR2C,HRH1,SLC6A2,SLC6A4,HRH4,HTR1A,ADRA2C,HTR2B,HTR1F,ADRA2B,DRD3,OPRK1,SLC6A3,HTR7,DRD2,HTR6,ADRA1A,ADRA1B,ADRA1D,DRD1,DRD5	D08216	Antidepressant	5-HT1-receptor antagonist [HSA:3350 3351 3352 3354 3355]; 5-HT2-receptor antagonist [HSA:3356 3357 3358]; alpha2-adrenergic receptor antagonist [HSA:150 151 152]; alpha1-adrenergic receptor antagonist [HSA:146 147 148]
quinidine	-0.2301	Approved	SCN5A,KCNK1,KCNK6,KCNH2	D08458	Antiarrhythmic, Antiprotozoal, Antimalarial	voltage-gated sodium channel (SCN1A) blocker [HSA:6323]; voltage-gated sodium channel (SCN2A) blocker [HSA:6326]; voltage-gated sodium channel (SCN3A) blocker[HSA:6328]; voltage-gated sodium channel (SCN4A) blocker [HSA:6329]; voltage-gated sodium channel (SCN5A) blocker [HSA:6331]; voltage-gated sodium channel (SCN8A) blocker [HSA:6334]; voltage-gated sodium channel (SCN9A) blocker [HSA:6335]
flecainide	-0.2281	Approved	SCN5A,SCN4A	D07962	Antiarrhythmic	voltage-gated sodium channel (SCN1A) blocker [HSA:6323]; voltage-gated sodium channel (SCN2A) blocker [HSA:6326]; voltage-gated sodium channel (SCN3A) blocker[HSA:6328]; voltage-gated sodium channel (SCN4A) blocker [HSA:6329]; voltage-gated sodium channel (SCN5A) blocker [HSA:6331]; voltage-gated sodium channel (SCN8A) blocker [HSA:6334]; voltage-gated sodium channel (SCN9A) blocker [HSA:6335]; v…
fulvestrant	-0.228067	Approved	ESR1	D01161	Antiestrogen	estrogen receptor 1 antagonist [HSA:2099]; estrogen receptor 2 antagonist [HSA:2100]
nafcillin	-0.2266	Approved	pbp1b,penA,pbp2a,pbp3,pbpA	D08242	Antibiotic, penicillin, penicillinase-resistant	penicillin binding proteins inhibitor
sirolimus	-0.2257	Approved	MTOR,FKBP1A,FGF2	D00753	Immunosuppressant	mammalian target of rapamycin (mTOR) inhibitor [HSA:2475]
biperiden	-0.224	Approved	CHRM1,CHRNA2	D00779	Antiparkinsonian, Anticholinergic	muscarinic cholinergic receptor antagonist [HSA:1128 1129 11311132 1133]
rolitetracycline	-0.223	Approved	rpsI	D02282	Antibacterial	30S ribosomal subunit, protein synthesis inhibitor [KO:K01977]
verteporfin	-0.2223	Approved	n/a	D01162	Antineoplastic, Photosensitizer	n/a
pindolol	-0.2221	Approved	ADRB1,ADRB2,HTR1A,HTR1B	D00513	Vasodilator	beta1-adrenergic receptor antagonist [HSA:153]; beta2-adrenergic receptor antagonist [HSA:154]; beta3-adrenergic receptor antagonist [HSA:155]
roscovitine	-0.221	Investigational	n/a	n/a	n/a	n/a
cefaclor	-0.2201	Approved	pbp3,pbpA	D00256	Antibacterial	penicillin binding proteins inhibitor
sns-314	-0.2194	Investigational	n/a	n/a	n/a	n/a
dihydrexidine	-0.2147	Investigational	n/a	n/a	n/a	n/a
rizatriptan	-0.2132	Approved	HTR1D,HTR1B,HTR1F	D00675	Antimigraine	5-HT1B-receptor agonist [HSA:3351]; 5-HT1D-receptor agonist [HSA:3352]
xaliproden	-0.2111	Investigational	HTR1A	D06327	Nootropeic, 5HT1A agonist	serotonin 5-HT1A receptor [HSA:3350]
thiothixene	-0.2091	Approved	DRD2,DRD1,HTR2A	D00374	Antipsychotic	dopamine D2-receptor antagonist [HSA:1813]; dopamine D1-receptor antagonist [HSA:1812]
pregnenolone	-0.2078	Investigational	n/a	D00143	n/a	n/a
terconazole	-0.2068	Approved	ERG11	D00888	Antifungal	sterol 14alpha-demethylase ihibitor [KO:K05917]
prednicarbate	-0.206	Approved	NR3C1	D05601	Glucocorticoid	glucocorticoid receptor agonist [HSA:2908]
glibenclamide	-0.2058	Approved	ABCC8,KCNJ1,KCNJ5,ABCC9,ABCB11,ABCA1,CFTR,KCNJ11,KCNJ11,KCNJ8,CPT1A	D00336	Antidiabetic	ATP-sensitive potassium channel (SUR1/Kir6.2) brocker [HSA:68333767]
ritodrine	-0.2035	Approved	ADRB2	D02359	Relaxant [smooth muscle]	beta2-adrenergic receptor agonist [HSA:154]
flumazenil	-0.2032	Approved	GABRA1,GABRG2,GABRA5,GABRA1,GABRA2,GABRA3,GABRA4,GABRA5,GABRA6,GABRB1,GABRB2,GABRB3,GABRD,GABRE,GABRG1,GABRG2,GABRG3,GABRP,GABRQ	D00697	Antagonist [to benzodiazepine]	GABAA-receptor (benzodiazepine binding site) antagonist [HSA:25542555 2556 2557 2558 2559 2560 2561 2562 2563 2564 2565 2566 25672568 55879]
tg100-115	-0.2028	Investigational	n/a	n/a	n/a	n/a
zileuton	-0.2013	Approved	ALOX5	D00414	Inhibitor [5-lipoxygenase]	arachidonate 5-lipoxygenase inhibitor [HSA:240]
phenelzine	-0.2002	Approved	MAOA,MAOB,AOC3,ABAT,GPT,GPT2,GAD65	D08349	Antidepressant, MAO-inhibitor	monoamine oxidase inhibitor [HSA:4128 4129]
quinapril	-0.2002	Approved	ACE	D03752	Antihypertensive	angiotensin-converting enzyme (ACE) inhibitor [HSA:1636]
vecuronium	-0.1975	Approved	CHRNA2	D00767	Skeletal muscle relaxant, Neuromuscular blocking agent	muscle-type nicotinic cholinergic receptor antagonist [HSA:11341140 1144 1145 1146]
vardenafil	-0.1961	Approved	PDE5A,PDE6G,PDE6H	D09989	Treatment of erectile dysfunction (PDE 5 inhibitor)	phosphodiesterase (PDE) V inhibitor [HSA:8654]
droperidol	-0.1928	Approved	DRD2,ADRA1A	D00308	Antipsychotic, Anesthetic (intravenous)	dopamine D2-receptor antagonist [HSA:1813]
brompheniramine	-0.1861	Approved	HRH1,CHRM1,CHRM2,CHRM3,CHRM4,CHRM5	D00663	Antihistaminic	H1-receptor antagonist [HSA:3269]
metolazone	-0.1733	Approved	SLC12A3	D00431	Diuretic, Antihypertensive	Na+-Cl- symport inhibitor [HSA:6559]
citalopram	-0.1389	Approved	SLC6A4,HRH1,ADRA1A,CHRM1	D07704	Antidepressant, SSRI	serotonin transporter inhibitor [HSA:6532]
