# Supplementary material for: Transcriptomics-Based Drug Repurposing Approach Identifies Novel Drugs against Sorafenib-Resistant Hepatocellular Carcinoma
Source: Cancers (Basel). 2020 Sep 23;12(10):2730. doi: 10.3390/cancers12102730 (PMC7598246; doi:10.3390/cancers12102730)
Supplement: Supplementary file 1 [file cancers-12-02730-s001.zip › Table S3.xlsx]

## Sheet: Sheet1
Table S3. Drug target gene PPI network alterations in SR+ and SR- HCC primary tumors for patients in the TCGA LIHC dataset. For each of the top central (eigencentrality) genes in the drug target PPI network, alterations in the form of gene mutations, amplification, deletion, mRNA expression (+/- two-fold change) and protein expression (+/- two-fold change) are shown for SR+ and SR- patients.
SR_Status	Case ID	ANXA1	POMC	DRD2	HTR1A	CXCR1	HTR1B	OPRM1	OPRD1	HTR1D	OPRK1	HCAR2	CHRM2	HTR1F	HCAR3	ADRA2C	DRD4	P2RY12	ADRA2B	HRH4	HRH3	HTR1E	CHRM4	DRD3	ADRA2A	HTR2A	HTR2B	CHRM1	ADRA1B	SRC	ADRB2	EDNRA	ADRA1A	ADRA1D	CHRM3	GNRHR	CHRM5	HRH1	CACNA1C	CACNA1D	CACNA1S	DRD1	ADRB3	HTR4	ADRB1	DRD5	HRH2	HTR6	HTR7
SR_Positive	TCGA-2V-A95S-01																			UP;
SR_Positive	TCGA-2Y-A9GS-01																																										AMP;
SR_Positive	TCGA-2Y-A9GT-01																																				UP;
SR_Positive	TCGA-2Y-A9GV-01																																UP;
SR_Positive	TCGA-2Y-A9GW-01
SR_Positive	TCGA-2Y-A9GX-01				UP;																																		UP;										UP;
SR_Positive	TCGA-2Y-A9H2-01										AMP;			UP;						UP;		HOMDEL;								UP;
SR_Positive	TCGA-2Y-A9H5-01																																							UP;
SR_Positive	TCGA-2Y-A9H6-01		UP;																																		UP;
SR_Positive	TCGA-2Y-A9HB-01
SR_Positive	TCGA-4R-AA8I-01						HOMDEL;	HOMDEL;												UP;		HOMDEL;		UP;		HOMDEL;
SR_Positive	TCGA-5C-A9VH-01																											MUT: E216Pfs*32;												UP;
SR_Positive	TCGA-5C-AAPD-01
SR_Positive	TCGA-5R-AA1D-01																		UP;						UP;	UP;						UP;						UP;	UP;
SR_Positive	TCGA-5R-AAAM-01										AMP;		UP;					UP;	UP;																														UP;
SR_Positive	TCGA-BC-4072-01																						UP;															UP;		UP;									UP;
SR_Positive	TCGA-BC-4073-01					UP;		UP;				UP;			UP;
SR_Positive	TCGA-BC-A10Q-01
SR_Positive	TCGA-BC-A10R-01																					HOMDEL;
SR_Positive	TCGA-BC-A10S-01																																HOMDEL;										HOMDEL;
SR_Positive	TCGA-BC-A10T-01																	AMP;											AMP;			UP;			AMP;UP;							AMP;					AMP;		UP;
SR_Positive	TCGA-BC-A10U-01																			UP;															UP;											UP;
SR_Positive	TCGA-BC-A10W-01													UP;																UP;																			UP;
SR_Positive	TCGA-BC-A10X-01												UP;					UP;	UP;										UP;
SR_Positive	TCGA-BC-A10Y-01																						UP;																		AMP;
SR_Positive	TCGA-BC-A10Z-01												MUT: C124F;					AMP;																	UP;						MUT: A574T;AMP;
SR_Positive	TCGA-BC-A110-01					UP;												UP;
SR_Positive	TCGA-BC-A112-01																			UP;													HOMDEL;					UP;								MUT: V306M;
SR_Positive	TCGA-BC-A216-01													UP;																					AMP;UP;						AMP;			UP;
SR_Positive	TCGA-BC-A69I-01																												UP;
SR_Positive	TCGA-BC-A8YO-01																			UP;															UP;	UP;								UP;
SR_Positive	TCGA-BD-A2L6-01																																						MUT: V205L;
SR_Positive	TCGA-BD-A3EP-01
SR_Positive	TCGA-BD-A3ER-01							HOMDEL;	HOMDEL;	HOMDEL;		UP;			UP;																				AMP;						AMP;							HOMDEL;
SR_Positive	TCGA-BW-A5NQ-01																							UP;
SR_Positive	TCGA-CC-5260-01																			UP;		UP;								UP;		UP;								UP;
SR_Positive	TCGA-CC-5261-01	HOMDEL;																														UP;	HOMDEL;		AMP;				UP;	UP;	AMP;
SR_Positive	TCGA-CC-5262-01					UP;
SR_Positive	TCGA-CC-5263-01							UP;
SR_Positive	TCGA-CC-5264-01										MUT: T148S;	UP;			UP;																			MUT: A554T,A554D;
SR_Positive	TCGA-CC-A1HT-01													UP;																UP;			HOMDEL;					UP;					HOMDEL;
SR_Positive	TCGA-CC-A3M9-01	UP;					UP;							UP;										UP;	HOMDEL;													UP;			AMP;						UP;		UP;
SR_Positive	TCGA-CC-A3MA-01															UP;								AMP;					UP;			UP;							MUT: L1457P;		AMP;
SR_Positive	TCGA-CC-A3MC-01
SR_Positive	TCGA-CC-A5UD-01										UP;					UP;														UP;											UP;
SR_Positive	TCGA-CC-A7IG-01																																								UP;
SR_Positive	TCGA-CC-A7II-01				UP;				UP;					UP;																											MUT: Q1299K;		AMP;					UP;
SR_Positive	TCGA-CC-A7IJ-01	UP;		UP;				UP;						AMP;UP;				UP;					UP;			UP;											UP;	UP;	UP;										UP;
SR_Positive	TCGA-CC-A8HT-01																																		UP;						MUT: A1369T;
SR_Positive	TCGA-CC-A8HV-01				MUT: W263C;												UP;																							UP;									AMP;
SR_Positive	TCGA-CC-A9FV-01	UP;		UP;							UP;							UP;							UP;		UP;					UP;						UP;	UP;		UP;				UP;		UP;
SR_Positive	TCGA-DD-A113-01													UP;						UP;								UP;						AMP;
SR_Positive	TCGA-DD-A114-01
SR_Positive	TCGA-DD-A119-01								MUT: T138A;																		MUT: T266I;						HOMDEL;										HOMDEL;
SR_Positive	TCGA-DD-A11A-01																	AMP;					UP;
SR_Positive	TCGA-DD-A11B-01
SR_Positive	TCGA-DD-A11C-01																				AMP;										UP;				UP;						AMP;
SR_Positive	TCGA-DD-A11D-01																					AMP;
SR_Positive	TCGA-DD-A1EC-01													UP;				UP;
SR_Positive	TCGA-DD-A1ED-01											UP;			UP;														UP;					UP;
SR_Positive	TCGA-DD-A1EE-01										MUT: T148S;																				UP;			MUT: A554T,A554D;	MUT: R302L;														MUT: V333I,L370Q;
SR_Positive	TCGA-DD-A1EG-01										AMP;											MUT: F308Sfs*5;
SR_Positive	TCGA-DD-A1EH-01
SR_Positive	TCGA-DD-A1EI-01
SR_Positive	TCGA-DD-A1EJ-01														UP;																							AMP;		MUT: S406S;									MUT: V333I;
SR_Positive	TCGA-DD-A1EK-01			AMP;																									UP;						AMP;UP;												UP;
SR_Positive	TCGA-DD-A1EL-01										AMP;UP;																				UP;				UP;
SR_Positive	TCGA-DD-A39X-01
SR_Positive	TCGA-DD-A3A1-01																																				MUT: S274P;
SR_Positive	TCGA-DD-A3A3-01							MUT: R369H;			AMP;						UP;
SR_Positive	TCGA-DD-A3A4-01
SR_Positive	TCGA-DD-A3A6-01	UP;		UP;																					UP;							UP;							UP;				UP;		UP;
SR_Positive	TCGA-DD-A3A9-01									MUT: L281H;																									AMP;						AMP;
SR_Positive	TCGA-DD-A4NA-01													UP;																		UP;								UP;
SR_Positive	TCGA-DD-A4NB-01																	UP;														UP;			AMP;	UP;		UP;	UP;		AMP;
SR_Positive	TCGA-DD-A4ND-01																															UP;					UP;		UP;					UP;
SR_Positive	TCGA-DD-A4NE-01																																														UP;
SR_Positive	TCGA-DD-A4NG-01													UP;
SR_Positive	TCGA-DD-A4NH-01					UP;						UP;		UP;	UP;		UP;																		AMP;						AMP;
SR_Positive	TCGA-DD-A4NI-01																																HOMDEL;
SR_Positive	TCGA-DD-A4NJ-01																																							UP;
SR_Positive	TCGA-DD-A4NL-01
SR_Positive	TCGA-DD-A4NO-01													UP;
SR_Positive	TCGA-DD-A4NQ-01											UP;			UP;
SR_Positive	TCGA-DD-A4NR-01											UP;			UP;									UP;		HOMDEL;				UP;			HOMDEL;										HOMDEL;
SR_Positive	TCGA-DD-A4NS-01												UP;					UP;	UP;							UP;													UP;										UP;
SR_Positive	TCGA-DD-A4NV-01
SR_Positive	TCGA-DD-A73C-01							MUT: A10S,A10V;												UP;
SR_Positive	TCGA-DD-A73F-01		AMP;		AMP;	AMP;						AMP;			AMP;						AMP;									AMP;					AMP;						AMP;
SR_Positive	TCGA-DD-AA3A-01																																			UP;											UP;
SR_Positive	TCGA-DD-AAC9-01
SR_Positive	TCGA-DD-AACC-01
SR_Positive	TCGA-DD-AACH-01																AMP;						AMP;												AMP;						AMP;
SR_Positive	TCGA-DD-AACI-01																																		MUT: P541A;
SR_Positive	TCGA-DD-AACL-01			MUT: N52I;											UP;							MUT: N58Y;													UP;		UP;		MUT: V2146E;
SR_Positive	TCGA-DD-AACN-01																	MUT: I189M;																	AMP;						AMP;
SR_Positive	TCGA-DD-AACT-01						HOMDEL;								UP;							HOMDEL;													AMP;						AMP;
SR_Positive	TCGA-DD-AACU-01																																										AMP;
SR_Positive	TCGA-DD-AAD1-01																UP;																			UP;			UP;	UP;									UP;
SR_Positive	TCGA-DD-AAD2-01				UP;																												HOMDEL;							MUT: L2130P;			HOMDEL;
SR_Positive	TCGA-DD-AAD3-01
SR_Positive	TCGA-DD-AAD5-01	UP;						UP;																						UP;								UP;
SR_Positive	TCGA-DD-AADK-01										AMP;						UP;
SR_Positive	TCGA-DD-AADP-01
SR_Positive	TCGA-DD-AADV-01												AMP;
SR_Positive	TCGA-DD-AADW-01																																							UP;	AMP;
SR_Positive	TCGA-DD-AAE0-01															UP;														UP;			HOMDEL;
SR_Positive	TCGA-DD-AAE2-01
SR_Positive	TCGA-DD-AAEG-01										UP;
SR_Positive	TCGA-DD-AAEK-01
SR_Positive	TCGA-DD-AAVQ-01																					HOMDEL;													AMP;						AMP;
SR_Positive	TCGA-DD-AAVR-01		UP;
SR_Positive	TCGA-DD-AAVV-01																																		MUT: S375R;AMP;UP;
SR_Positive	TCGA-DD-AAVW-01																UP;															UP;				UP;			MUT: G2169V;UP;
SR_Positive	TCGA-DD-AAW0-01																												UP;
SR_Positive	TCGA-ED-A459-01				UP;																																							UP;
SR_Positive	TCGA-ED-A4XI-01												UP;																				HOMDEL;						MUT: L401P;	HOMDEL;									UP;
SR_Positive	TCGA-ED-A5KG-01							UP;										UP;							UP;					MUT: T456S;					AMP;			UP;	UP;		AMP;							UP;
SR_Positive	TCGA-ED-A627-01												UP;																																				UP;
SR_Positive	TCGA-ED-A66X-01																															UP;
SR_Positive	TCGA-ED-A7PX-01
SR_Positive	TCGA-ED-A7XP-01																UP;																			UP;
SR_Positive	TCGA-ED-A82E-01																																			UP;
SR_Positive	TCGA-ED-A97K-01	UP;					UP;				UP;									AMP;										UP;						UP;		UP;
SR_Positive	TCGA-EP-A2KA-01							UP;													AMP;										AMP;							MUT: C445F;		MUT: N1565S;				AMP;
SR_Positive	TCGA-EP-A3JL-01		MUT: P69R;
SR_Positive	TCGA-EP-A3RK-01										UP;																				UP;				AMP;			UP;			AMP;
SR_Positive	TCGA-ES-A2HT-01		UP;								AMP;																								AMP;						AMP;
SR_Positive	TCGA-FV-A23B-01				MUT: H376L;																																UP;							UP;
SR_Positive	TCGA-FV-A2QR-01																	MUT: A291S;						MUT: Q260P;					UP;
SR_Positive	TCGA-FV-A3I0-01				AMP;																				UP;					UP;
SR_Positive	TCGA-FV-A3I1-01
SR_Positive	TCGA-FV-A3R2-01
SR_Positive	TCGA-FV-A3R3-01								HOMDEL;					HOMDEL;			UP;							UP;				UP;											UP;	HOMDEL;						UP;			UP;
SR_Positive	TCGA-G3-A25T-01															UP;									UP;
SR_Positive	TCGA-G3-A25V-01										AMP;		AMP;											UP;
SR_Positive	TCGA-G3-A25X-01					UP;																										AMP;			AMP;						AMP;
SR_Positive	TCGA-G3-A25Y-01																																								AMP;
SR_Positive	TCGA-G3-A25Z-01
SR_Positive	TCGA-G3-A3CG-01											UP;			UP;																		HOMDEL;										HOMDEL;
SR_Positive	TCGA-G3-A3CI-01																																												UP;
SR_Positive	TCGA-G3-A5SJ-01																																		MUT: W531C;			UP;
SR_Positive	TCGA-G3-A5SK-01
SR_Positive	TCGA-G3-A5SM-01														UP;																				AMP;				MUT: P1475L;		AMP;
SR_Positive	TCGA-G3-A7M6-01															UP;								UP;	UP;										UP;		UP;			UP;
SR_Positive	TCGA-G3-A7M9-01		AMP;		UP;						UP;	UP;			UP;								UP;	UP;								UP;			UP;	UP;	UP;											UP;
SR_Positive	TCGA-G3-AAV7-01																								UP;										UP;
SR_Positive	TCGA-GJ-A3OU-01	UP;																UP;			MUT: E334K;																			MUT: H1648Y;									UP;
SR_Positive	TCGA-GJ-A6C0-01											UP;			UP;																			MUT: C246*;	UP;												UP;
SR_Positive	TCGA-GJ-A9DB-01
SR_Positive	TCGA-HP-A5MZ-01										AMP;																											UP;											UP;
SR_Positive	TCGA-HP-A5N0-01																												UP;																		UP;		UP;
SR_Positive	TCGA-K7-A5RF-01												UP;					UP;	UP;
SR_Positive	TCGA-K7-A5RG-01																																		MUT: N340D;
SR_Positive	TCGA-K7-AAU7-01					UP;		UP;																UP;						UP;								UP;		UP;								UP;
SR_Positive	TCGA-KR-A7K0-01																														UP;
SR_Positive	TCGA-KR-A7K8-01													UP;					UP;											AMP;	MUT: A200V;							AMP;
SR_Positive	TCGA-MI-A75E-01
SR_Positive	TCGA-MR-A8JO-01	UP;									AMP;			UP;																		UP;						UP;	UP;
SR_Positive	TCGA-NI-A4U2-01
SR_Positive	TCGA-NI-A8LF-01
SR_Positive	TCGA-O8-A75V-01										AMP;
SR_Positive	TCGA-PD-A5DF-01									AMP;								AMP;			AMP;																											AMP;
SR_Positive	TCGA-RC-A6M3-01																																				HOMDEL;
SR_Positive	TCGA-RC-A6M5-01																									UP;													UP;
SR_Positive	TCGA-RC-A6M6-01				UP;
SR_Positive	TCGA-UB-A7MA-01																																		UP;												UP;
SR_Positive	TCGA-UB-A7MD-01	UP;																						UP;											UP;
SR_Positive	TCGA-UB-AA0U-01												UP;										MUT: P282S;			HOMDEL;
SR_Positive	TCGA-UB-AA0V-01												UP;																											MUT: S1800I;			UP;					UP;	UP;
SR_Positive	TCGA-WX-AA44-01
SR_Positive	TCGA-WX-AA47-01		UP;																															UP;												UP;	UP;
SR_Positive	TCGA-XR-A8TD-01							AMP;
SR_Positive	TCGA-XR-A8TG-01																							UP;
SR_Positive	TCGA-YA-A8S7-01	UP;						UP;			AMP;				MUT: N17I;			UP;																				UP;											UP;
SR_Positive	TCGA-ZP-A9CV-01
SR_Positive	TCGA-ZP-A9CY-01																									HOMDEL;									AMP;
SR_Positive	TCGA-ZP-A9CZ-01
SR_Positive	TCGA-ZP-A9D1-01																																		AMP;	UP;					AMP;			UP;
SR_Positive	TCGA-ZP-A9D2-01																																					UP;
SR_Positive	TCGA-ZS-A9CD-01					AMP;					AMP;
SR_Negative	TCGA-2Y-A9GU-01																			UP;		UP;
SR_Negative	TCGA-2Y-A9GY-01							UP;																													UP;
SR_Negative	TCGA-2Y-A9GZ-01																																		UP;		UP;
SR_Negative	TCGA-2Y-A9H0-01											AMP;			AMP;
SR_Negative	TCGA-2Y-A9H1-01																												UP;
SR_Negative	TCGA-2Y-A9H3-01		UP;	UP;																UP;	UP;
SR_Negative	TCGA-2Y-A9H4-01
SR_Negative	TCGA-2Y-A9H7-01																																											UP;
SR_Negative	TCGA-2Y-A9H8-01																																HOMDEL;
SR_Negative	TCGA-2Y-A9H9-01				UP;								AMP;	UP;																											AMP;
SR_Negative	TCGA-2Y-A9HA-01
SR_Negative	TCGA-3K-AAZ8-01																																HOMDEL;										HOMDEL;
SR_Negative	TCGA-5C-A9VG-01																				UP;							UP;							AMP;						AMP;
SR_Negative	TCGA-5R-AA1C-01																										UP;																					UP;
SR_Negative	TCGA-BC-A217-01
SR_Negative	TCGA-BC-A3KF-01									UP;
SR_Negative	TCGA-BC-A3KG-01	MUT: V108A;			UP;								MUT: S118G;																						AMP;UP;	UP;
SR_Negative	TCGA-BC-A5W4-01		AMP;																																				MUT: L159L;
SR_Negative	TCGA-BC-A69H-01										AMP;
SR_Negative	TCGA-BW-A5NO-01																				AMP;
SR_Negative	TCGA-BW-A5NP-01																				AMP;														AMP;						AMP;
SR_Negative	TCGA-CC-5258-01													UP;	UP;																					UP;								UP;
SR_Negative	TCGA-CC-5259-01
SR_Negative	TCGA-CC-A123-01
SR_Negative	TCGA-CC-A3MB-01
SR_Negative	TCGA-CC-A5UC-01													UP;
SR_Negative	TCGA-CC-A5UE-01
SR_Negative	TCGA-CC-A7IE-01										AMP;
SR_Negative	TCGA-CC-A7IF-01																																				UP;
SR_Negative	TCGA-CC-A7IH-01																			MUT: L301S;								HOMDEL;	MUT: R143H;		UP;		HOMDEL;				MUT: L101R;			MUT: W366*;			HOMDEL;
SR_Negative	TCGA-CC-A7IK-01						MUT: L52M;						MUT: V199A;						UP;																AMP;UP;						AMP;					UP;
SR_Negative	TCGA-CC-A7IL-01																																		AMP;										UP;
SR_Negative	TCGA-CC-A8HS-01
SR_Negative	TCGA-CC-A8HU-01
SR_Negative	TCGA-CC-A9FS-01		UP;																				UP;
SR_Negative	TCGA-CC-A9FU-01																													UP;					UP;
SR_Negative	TCGA-CC-A9FW-01							HOMDEL;							UP;	UP;														UP;												AMP;					AMP;
SR_Negative	TCGA-DD-A115-01		AMP;																							HOMDEL;																						UP;
SR_Negative	TCGA-DD-A116-01															UP;			UP;				UP;				UP;		UP;					UP;
SR_Negative	TCGA-DD-A118-01													UP;		AMP;																								UP;						AMP;
SR_Negative	TCGA-DD-A1EA-01																																		MUT: W207R;UP;
SR_Negative	TCGA-DD-A1EB-01																			UP;
SR_Negative	TCGA-DD-A1EF-01																													UP;
SR_Negative	TCGA-DD-A39V-01										AMP;					UP;						UP;									UP;
SR_Negative	TCGA-DD-A39W-01									UP;						UP;														UP;
SR_Negative	TCGA-DD-A39Y-01	UP;																MUT: G225Vfs*2;
SR_Negative	TCGA-DD-A39Z-01
SR_Negative	TCGA-DD-A3A2-01																																												UP;				MUT: G196W;
SR_Negative	TCGA-DD-A3A5-01																	AMP;
SR_Negative	TCGA-DD-A3A7-01											UP;			UP;						MUT: P184R;														AMP;
SR_Negative	TCGA-DD-A3A8-01																										UP;
SR_Negative	TCGA-DD-A4NF-01				UP;			UP;			UP;																UP;		UP;		UP;				UP;									UP;
SR_Negative	TCGA-DD-A4NK-01																			UP;															UP;
SR_Negative	TCGA-DD-A4NN-01
SR_Negative	TCGA-DD-A4NP-01																										UP;		UP;					UP;
SR_Negative	TCGA-DD-A73A-01
SR_Negative	TCGA-DD-A73B-01		AMP;
SR_Negative	TCGA-DD-A73D-01
SR_Negative	TCGA-DD-A73E-01																												UP;													UP;				UP;
SR_Negative	TCGA-DD-A73G-01																UP;				UP;														AMP;						AMP;
SR_Negative	TCGA-DD-AAC8-01										MUT: L251Q;UP;																				UP;			UP;	UP;
SR_Negative	TCGA-DD-AACA-01									UP;													UP;				UP;				UP;
SR_Negative	TCGA-DD-AACA-02
SR_Negative	TCGA-DD-AACB-01									UP;						UP;														UP;				UP;												UP;
SR_Negative	TCGA-DD-AACD-01																				UP;								UP;		UP;			UP;
SR_Negative	TCGA-DD-AACE-01			MUT: S419R;																																UP;
SR_Negative	TCGA-DD-AACF-01																											MUT: R210C;
SR_Negative	TCGA-DD-AACG-01																																HOMDEL;		MUT: R180G;								HOMDEL;
SR_Negative	TCGA-DD-AACJ-01																																	MUT: R428C;
SR_Negative	TCGA-DD-AACK-01								HOMDEL;					UP;
SR_Negative	TCGA-DD-AACO-01																																								MUT: T1466S;
SR_Negative	TCGA-DD-AACP-01			UP;						UP;													UP;							UP;
SR_Negative	TCGA-DD-AACQ-01																				AMP;																						MUT: *409Lext*2;
SR_Negative	TCGA-DD-AACS-01
SR_Negative	TCGA-DD-AACV-01																																		UP;
SR_Negative	TCGA-DD-AACW-01
SR_Negative	TCGA-DD-AACX-01
SR_Negative	TCGA-DD-AACY-01
SR_Negative	TCGA-DD-AACZ-01																																HOMDEL;										HOMDEL;						UP;
SR_Negative	TCGA-DD-AAD0-01																													UP;												UP;
SR_Negative	TCGA-DD-AAD6-01
SR_Negative	TCGA-DD-AAD8-01																																		UP;
SR_Negative	TCGA-DD-AADA-01																																		AMP;						AMP;
SR_Negative	TCGA-DD-AADB-01
SR_Negative	TCGA-DD-AADC-01
SR_Negative	TCGA-DD-AADD-01																													UP;					UP;
SR_Negative	TCGA-DD-AADF-01
SR_Negative	TCGA-DD-AADG-01																												UP;		UP;				UP;
SR_Negative	TCGA-DD-AADI-01
SR_Negative	TCGA-DD-AADJ-01																																												UP;
SR_Negative	TCGA-DD-AADL-01												AMP;
SR_Negative	TCGA-DD-AADM-01
SR_Negative	TCGA-DD-AADN-01
SR_Negative	TCGA-DD-AADO-01																																			UP;
SR_Negative	TCGA-DD-AADQ-01																														UP;
SR_Negative	TCGA-DD-AADR-01		AMP;					HOMDEL;	HOMDEL;	HOMDEL;	AMP;																																					HOMDEL;
SR_Negative	TCGA-DD-AADS-01
SR_Negative	TCGA-DD-AADU-01																														UP;
SR_Negative	TCGA-DD-AADY-01
SR_Negative	TCGA-DD-AAE1-01																																								MUT: V1422M;
SR_Negative	TCGA-DD-AAE3-01							HOMDEL;																					UP;		UP;
SR_Negative	TCGA-DD-AAE4-01		HOMDEL;																							HOMDEL;															AMP;			AMP;
SR_Negative	TCGA-DD-AAE6-01																				AMP;									AMP;UP;
SR_Negative	TCGA-DD-AAE7-01																		UP;	UP;								MUT: A108T;
SR_Negative	TCGA-DD-AAE9-01											MUT: L162I;																						UP;	UP;
SR_Negative	TCGA-DD-AAEA-01
SR_Negative	TCGA-DD-AAEB-01																														UP;
SR_Negative	TCGA-DD-AAED-01																																				UP;			UP;
SR_Negative	TCGA-DD-AAEE-01									UP;																			AMP;		AMP;											AMP;		AMP;			AMP;
SR_Negative	TCGA-DD-AAEH-01
SR_Negative	TCGA-DD-AAEI-01										AMP;																												AMP;
SR_Negative	TCGA-DD-AAVP-01																		UP;												UP;
SR_Negative	TCGA-DD-AAVS-01										AMP;																																AMP;
SR_Negative	TCGA-DD-AAVU-01			MUT: A120V;							AMP;
SR_Negative	TCGA-DD-AAVX-01																												UP;		UP;		HOMDEL;
SR_Negative	TCGA-DD-AAVY-01											MUT: C312R;								UP;																												UP;
SR_Negative	TCGA-DD-AAVZ-01
SR_Negative	TCGA-DD-AAW1-01																										UP;			MUT: R98M;	UP;
SR_Negative	TCGA-DD-AAW2-01						HOMDEL;	HOMDEL;														HOMDEL;									UP;		HOMDEL;										HOMDEL;
SR_Negative	TCGA-DD-AAW3-01										AMP;
SR_Negative	TCGA-ED-A66Y-01															UP;	UP;
SR_Negative	TCGA-ED-A7PY-01																																		AMP;						AMP;
SR_Negative	TCGA-ED-A7PZ-01			MUT: I394V;												UP;																							MUT: V1160E;
SR_Negative	TCGA-ED-A7XO-01																		UP;					UP;
SR_Negative	TCGA-ED-A8O5-01
SR_Negative	TCGA-ED-A8O6-01																UP;					MUT: C108*;								UP;
SR_Negative	TCGA-EP-A12J-01
SR_Negative	TCGA-EP-A26S-01																														UP;											UP;
SR_Negative	TCGA-EP-A2KB-01																					UP;
SR_Negative	TCGA-EP-A2KC-01																														UP;
SR_Negative	TCGA-ES-A2HS-01															MUT: S179P;
SR_Negative	TCGA-FV-A2QQ-01																																		AMP;
SR_Negative	TCGA-FV-A495-01																												UP;		MUT: D234H;
SR_Negative	TCGA-FV-A496-01																																							MUT: P2078L;	AMP;
SR_Negative	TCGA-FV-A4ZP-01										UP;																																HOMDEL;
SR_Negative	TCGA-FV-A4ZQ-01									UP;																		AMP;		UP;			HOMDEL;			UP;					UP;		HOMDEL;
SR_Negative	TCGA-G3-A25S-01																						MUT: R394Q;
SR_Negative	TCGA-G3-A25U-01																																UP;				UP;
SR_Negative	TCGA-G3-A3CH-01
SR_Negative	TCGA-G3-A3CJ-01																													MUT: S161P;
SR_Negative	TCGA-G3-A3CK-01																										UP;
SR_Negative	TCGA-G3-A5SI-01
SR_Negative	TCGA-G3-A5SL-01																							UP;
SR_Negative	TCGA-G3-A6UC-01																																									UP;
SR_Negative	TCGA-G3-A7M5-01
SR_Negative	TCGA-G3-A7M7-01																																HOMDEL;										HOMDEL;
SR_Negative	TCGA-G3-A7M8-01						UP;
SR_Negative	TCGA-G3-AAUZ-01
SR_Negative	TCGA-G3-AAV0-01																																					MUT: S54I;
SR_Negative	TCGA-G3-AAV1-01									UP;																																MUT: P250S;
SR_Negative	TCGA-G3-AAV2-01																										UP;
SR_Negative	TCGA-G3-AAV3-01									UP;																																		UP;
SR_Negative	TCGA-G3-AAV4-01		AMP;							UP;						UP;
SR_Negative	TCGA-G3-AAV5-01																			UP;
SR_Negative	TCGA-G3-AAV6-01					AMP;													AMP;								AMP;			UP;					UP;
SR_Negative	TCGA-K7-A6G5-01										AMP;
SR_Negative	TCGA-KR-A7K2-01																																		AMP;						AMP;
SR_Negative	TCGA-KR-A7K7-01										AMP;					UP;																		UP;
SR_Negative	TCGA-LG-A6GG-01																AMP;												AMP;		AMP;				AMP;UP;						AMP;	AMP;		AMP;			AMP;
SR_Negative	TCGA-LG-A9QC-01													UP;															UP;					UP;
SR_Negative	TCGA-LG-A9QD-01										AMP;									UP;
SR_Negative	TCGA-MI-A75C-01										UP;
SR_Negative	TCGA-MI-A75G-01																															MUT: P162H;													UP;
SR_Negative	TCGA-MI-A75H-01						HOMDEL;	HOMDEL;											UP;			HOMDEL;					UP;						HOMDEL;										HOMDEL;
SR_Negative	TCGA-MI-A75I-01		MUT: S138F;
SR_Negative	TCGA-MR-A520-01																																																MUT: I144V;
SR_Negative	TCGA-QA-A7B7-01				UP;						UP;																								AMP;UP;			AMP;			AMP;
SR_Negative	TCGA-RC-A6M4-01												MUT: S334Vfs*13;																		UP;
SR_Negative	TCGA-RC-A7S9-01																																							UP;
SR_Negative	TCGA-RC-A7SB-01							MUT: T122S;												UP;
SR_Negative	TCGA-RC-A7SF-01
SR_Negative	TCGA-RC-A7SH-01													MUT: L247Q;																							UP;
SR_Negative	TCGA-RC-A7SK-01						AMP;
SR_Negative	TCGA-RG-A7D4-01															UP;						UP;
SR_Negative	TCGA-T1-A6J8-01															AMP;																														AMP;
SR_Negative	TCGA-UB-A7MB-01												MUT: C439S;																		MUT: Y185C;				UP;
SR_Negative	TCGA-UB-A7MC-01																									HOMDEL;						HOMDEL;
SR_Negative	TCGA-UB-A7ME-01															HOMDEL;	UP;					AMP;	UP;										HOMDEL;													HOMDEL;
SR_Negative	TCGA-UB-A7MF-01																							UP;												AMP;
SR_Negative	TCGA-WJ-A86L-01																																		UP;
SR_Negative	TCGA-WQ-A9G7-01																UP;		MUT: A56T;																				MUT: R1217W;
SR_Negative	TCGA-WQ-AB4B-01			HOMDEL;																													HOMDEL;										HOMDEL;
SR_Negative	TCGA-WX-AA46-01																																UP;
SR_Negative	TCGA-XR-A8TC-01																							MUT: A59S;
SR_Negative	TCGA-XR-A8TE-01									UP;						UP;														UP;	UP;
SR_Negative	TCGA-XR-A8TF-01																						UP;			HOMDEL;
SR_Negative	TCGA-ZP-A9D0-01		UP;																																		UP;
SR_Negative	TCGA-ZP-A9D4-01																														AMP;						UP;					UP;		AMP;
SR_Negative	TCGA-ZS-A9CE-01	UP;
SR_Negative	TCGA-ZS-A9CF-01													UP;				AMP;																							AMP;
SR_Negative	TCGA-ZS-A9CF-02																																		UP;	UP;
SR_Negative	TCGA-ZS-A9CG-01																										UP;		UP;
[truncated: 51 more columns]
