# Supplementary material for: Transcriptomics-Based Drug Repurposing Approach Identifies Novel Drugs against Sorafenib-Resistant Hepatocellular Carcinoma
Source: Cancers (Basel). 2020 Sep 23;12(10):2730. doi: 10.3390/cancers12102730 (PMC7598246; doi:10.3390/cancers12102730)
Supplement: Supplementary file 1 [file cancers-12-02730-s001.zip › Table S4.xlsx]

## Sheet: Sheet1
Table S4. Concordance of fostamatinib-induced gene expression signatures with HCC sorafenib resistance gene expression signature. Differentially expressed genes (p<0.05) in the Huh7-R gene signature and RNA-seq analysis of fostamatinib treated Huh7 cells compared to DMSO vehicle control were mapped to the LINCS fostamatinib gene signature. Genes were prioritzed that were concordant both in the fo…
Gene_Symbol	FC.Huh7-R	FC.FOS-Huh7	FC.FOS-HepG2	Concordance_Huh7-R&FOS-Huh7	Concordance_FOS-HepG2&FOS-Huh7
CD44	32.0333	0.434257	-0.6215	FALSE	TRUE
VNN3	17.9026	0.262211	-0.4458	FALSE	TRUE
SOD2	15.5129	0.308715	-0.070725	FALSE	TRUE
RCN1	9.73918	0.487638	-0.1863	FALSE	TRUE
SERPINE1	9.46236	0.227089	-0.47875	FALSE	TRUE
IFNGR1	8.52146	0.423532	-0.16495	FALSE	TRUE
TGFB2	7.63168	0.373511	-0.639975	FALSE	TRUE
TNIP3	6.91774	0.360818	-0.7628	FALSE	TRUE
CXCL6	4.86993	0.332734	-0.1043	FALSE	TRUE
SERPINB8	4.657	0.482177	-1.3114	FALSE	TRUE
CD44	4.00749	0.434257	-0.6215	FALSE	TRUE
ETS1	3.36919	0.342989	-0.5077	FALSE	TRUE
CXCL2	3.34128	0.30712	-0.5617	FALSE	TRUE
FAM129A	3.28228	0.183774	-0.3286	FALSE	TRUE
TNFRSF9	3.02493	0.363178	-0.8126	FALSE	TRUE
LIPG	2.7149	0.388498	-0.0258	FALSE	TRUE
NAV3	2.611	0.31318	-0.0957	FALSE	TRUE
HIF1A	2.43446	0.495592	-1.3451	FALSE	TRUE
ICAM1	2.05295	0.413085	-0.1487	FALSE	TRUE
LRMP	0.475923	2.46668	0.3926	FALSE	TRUE
HIST1H3H	0.422522	3.02075	0.3873	FALSE	TRUE
SOAT2	0.359708	8.04235	0.8013	FALSE	TRUE
SLC9A3R1	0.265062	2.26861	0.2462	FALSE	TRUE
LIPC	0.256406	2.66315	0.2992	FALSE	TRUE
EPHX2	0.253543	2.84783	0.3694	FALSE	TRUE
LGR5	0.159453	3.1395	0.24625	FALSE	TRUE
IL17RB	0.109644	2.09177	0.3055	FALSE	TRUE
FST	0.101412	30.9145	0.08995	FALSE	TRUE
